# Supplementary material for: Acquisition of neural fate by combination of BMP blockade and chromatin modification
Source: iScience. 2023 Sep 9;26(10):107887. doi: 10.1016/j.isci.2023.107887 (PMC10522999; doi:10.1016/j.isci.2023.107887)
Supplement: Table S1 The RT-qPCR primer sequences used in this study, related to Figures 1, 2, 3, and 4 [file mmc2.xlsx]

## Sheet: Sheet1
	forward	reverse
mPax6	ACTTCAGTACCAGGGCAACC	GCTTCATCCGAGTCTTCTCC
mSox2	ATGCACAACTCGGAGATCAG	TATAATCCGGGTGCTCCTTC
mRax	TTCGAGAAGTCCCACTACCC	TCATGGACGACACTTCCAGT
mSox1	GCCGAGTGGAAGGTCATGT	TGTAATCCGGGTGTTCCTTCAT
mBmp4	CCATCACGAAGAACATCTGG	GATGCTGCTGAGGTTGAAGA
mTfap2c	CACTCTCCTCACGTCTCTCG	AAATAGTCAGCCACCGCTTT
mId1	CAGGTGAACGTCCTGCTCTA	TCTCCACCTTGCTCACTTTG
mNanog	GAAGACCTGCCTCTTCAAGG	AACACAGTCCGCATCTTCTG
mZfp42	AGTTTTCCGAACCCATTCTG	TTCGTCCCCTTTGTCATGTA
mKlf4	AACTACCCTCCTTTCCTGCC	CACGACCTTCTTCCCCTCTT
mPou5f1	GGAGGAAGCCGACAACAATG	CCTCACACGGTTCTCAATGC
mPrdm1	TAAGCCTATCCCTGCCAACC	TTGGGTTGCTTTCCGTTTGT
mPrdm14	ACAGGGACAACTCTCGGATG	CAGTTCCCAGAACCTTTGCC
mHoxa1	AAAGAAACCCTCCCAAAACA	GCGCTCGTGTAAGGTACTTG
mHoxa3	GTCAAGGCAGAACACTAAGCA	GGAACTCCTTCTCCAGCTCT
mHoxb3	CGCACCTACCAGTACCACTA	TGTTTGGTGAGGGTGGAGTT
mFoxg1	TTTGAGTTACAACGGGACCA	GGTGGAGAAGGAGTGGTTGT
mRing1A	CCAGTATCGAGGAAGGGCTC	CATTGTGGCGGTCTGATCAG
mRing1B/Rnf2	ACACAACAATCAGCAGGCTC	CGTTACTACAGTGGGAGCT
mPcgf1	CCCGAGGCTTAGACAGAGTC	GGTCAAAACTGCTGAAGGGG
mPcgf2	TCGTACGCTACTTGGAGACC	CCAGGCACCAACTTGTAGAC
mPcgf3	ACAAACTGGGCATGGAGGTA	GTCATTGTCCTCCTCCTGCT
mPcgf4/Bmi1	TTTTATGCAGCTCACCCGTC	TCCTCTTCTCCTCATCTGCAA
mPcgf5	CTATCTGATCAAGCCCACGA	GCTGTCTTCAAAGTGCTGGA
mPcgf6	GTTGGACCGGCAGTTACAAG	GGCTTGGGGACTTCTAGACC
mCbx2	CCGAGGAAACACACAGTCAC	TGTGGAGGAAGAGGACGAAC
mCbx4	CAGGAGCAGCTGATGGGATA	AGGAGTCTTGAAGCCCAGTC
mCbx6	TGTATGGGCCCAAGAAGAGG	CGGCTTGACAGAGAAATGCA
mCbx7	TCGGGGTATAGGAAGAGAGGT	GAGCTTCTCATTGCCCTTGG
mCbx8	GACCCAAGCCTAAAACCTTCC	CCCTGGAAGTAGACGCCAAA
mPhc1	GGCAAATCTCCTCAAGTGTG	GCTGCAGCTCACATTGTACC
mPhc2	AAGAGTCCCAACATCCAGCA	AGAGTTTCCGTTCCCTGAGG
mPhc3	AGGGGAGAGGACTTGACATC	ATCACGGAAGCACTGACTGA
mRybp	TAGCGTCTGCACCTTTAGGA	AGAATTGATGCGAGGTTTCC
mEed	ATATTCGGAGGTGTGGAAGG	TGCATTCATCATCCTCTTTGA
mEzh1	ATACATGGGTGACGAGGTGA	CAGCTCCAGAAACACAGCAT
mEzh2	GCTGACCATTGGGACAGTAA	TGCCAGCAGTAAGTGCTTTT
mRbbp4	CCAGTGTCCAGCTCCCTAAT	TGACAGAACCAAAACCTCCA
mRbbp7	TTGCCACAAAAACACCATCT	TTCCAGGAAAGACCATAGCC
mSuz12	CTGGAAGTCCTGCTTGTGAA	GGCACCTGCTTTTTACCAGT
mBrachyury	ACACACGGCTGTGAGAGGTA	TTATCATGGGACTGCAGCAT
mGata6	TGCGGTCTCTACAGCAAGAT	TGGTTGTGGTGTGACAGTTG
mSox17	ATGAACGCCTTTATGGTGTG	CCTTCCAAGACTTGCCTAGC
mFoxa2	AGCAGAGCCCCAACAAGATG	TCTGCCGGTAGAAAGGGAAGA
mMsgn1	CCAGCTCCTTCTCTGGAGTC	GGAGGTTGAAAAGCCAACAT
mTbx6	CCAGGAACTGTGGAAGGAAT	TCCAGGCCAGTGACTGATAC
mRhoA	GAATGACGAGCACACGAGAC	CCATATCTCTGCCTTCTTCAGG
