# Supplementary material for: Acquisition of neural fate by combination of BMP blockade and chromatin modification
Source: iScience. 2023 Sep 9;26(10):107887. doi: 10.1016/j.isci.2023.107887 (PMC10522999; doi:10.1016/j.isci.2023.107887)
Supplement: Table S2 The list of the genes whose expression was altered in the Phc1-KO compared to those in wild-type, related to Figure 3 [file mmc3.xlsx]

## Sheet: Sheet1
ENSEMBL Gene ID	Gene name	KO#2 vs wt_Log fold change	KO#2 vs wt_FDR p-value
ENSMUSG00000042846	Lrrtm3	-8.43621	4.49224e-09
ENSMUSG00000024518	Rax	-8.14292	1.69675e-89
ENSMUSG00000024227	Pdzph1	-7.97776	7.11864e-08
ENSMUSG00000060371	Caln1	-7.32389	3.96044e-06
ENSMUSG00000047085	Lrrc4b	-7.29455	8.59223e-28
ENSMUSG00000029697	Fezf1	-7.15695	7.51681e-91
ENSMUSG00000030621	Me3	-7.08561	9.74242e-06
ENSMUSG00000032564	Cpne4	-6.91287	5.254e-06
ENSMUSG00000000632	Sez6	-6.87564	2.3854e-69
ENSMUSG00000030226	Lmo3	-6.84884	1.67626e-11
ENSMUSG00000027674	Pex5l	-6.79465	3.90506e-44
ENSMUSG00000046618	Olfml2a	-6.7576	4.90814e-16
ENSMUSG00000049001	Ndnf	-6.65072	4.06533e-09
ENSMUSG00000024076	Vit	-6.5473	1.52509e-06
ENSMUSG00000000724	Cryba1	-6.49563	2.24281e-05
ENSMUSG00000004231	Pax2	-6.40231	2.37768e-55
ENSMUSG00000026830	Ermn	-6.31325	2.65182e-35
ENSMUSG00000026147	Col9a1	-6.29205	7.16374e-11
ENSMUSG00000000247	Lhx2	-6.26239	1.00045e-42
ENSMUSG00000079157	Fam155a	-6.21601	7.99889e-08
ENSMUSG00000055782	Abcd2	-6.12617	6.10016e-27
ENSMUSG00000108986	Gm32061	-6.05305	0.000568172
ENSMUSG00000083695	Rnf138rt1	-5.99467	0.000141727
ENSMUSG00000038156	Spon1	-5.97918	4.76613e-84
ENSMUSG00000073424	Cyp4f15	-5.96592	8.4065e-15
ENSMUSG00000028946	Hes3	-5.94875	2.45859e-09
ENSMUSG00000064329	Scn1a	-5.89487	0.000240858
ENSMUSG00000001988	Npas1	-5.888	1.5463e-12
ENSMUSG00000061080	Lsamp	-5.83868	5.91481e-11
ENSMUSG00000062961	Ccdc177	-5.83097	5.1161e-29
ENSMUSG00000054667	Irs4	-5.79532	2.56994e-31
ENSMUSG00000051490	Foxd4	-5.743	2.05144e-38
ENSMUSG00000037872	Ackr1	-5.73835	1.18775e-08
ENSMUSG00000024747	Aldh1a7	-5.69367	7.0459e-10
ENSMUSG00000019803	Nr2e1	-5.6709	2.51308e-09
ENSMUSG00000039706	Ldb2	-5.61838	1.69613e-13
ENSMUSG00000032128	Robo3	-5.60638	1.49602e-39
ENSMUSG00000099635	Gm28528	-5.59718	2.51624e-06
ENSMUSG00000031343	Gabra3	-5.58548	1.91165e-17
ENSMUSG00000043168	4930426D05Rik	-5.57843	0.00058126
ENSMUSG00000055567	Unc80	-5.57726	1.77568e-13
ENSMUSG00000039546	Ajap1	-5.56831	1.56237e-27
ENSMUSG00000100252	Mir124-2hg	-5.53697	3.34095e-08
ENSMUSG00000021743	Fezf2	-5.52902	5.86568e-33
ENSMUSG00000036510	Cdh8	-5.51237	4.73362e-07
ENSMUSG00000050840	Cdh20	-5.51059	1.33693e-48
ENSMUSG00000027419	Pcsk2	-5.46043	1.99821e-34
ENSMUSG00000038805	Six3	-5.42843	6.83342e-20
ENSMUSG00000036437	Npy1r	-5.41608	0.00122458
ENSMUSG00000036095	Dgkb	-5.3684	0.000912249
ENSMUSG00000028150	Rorc	-5.35417	3.67098e-21
ENSMUSG00000052613	Pcdh15	-5.3366	0.00185921
ENSMUSG00000045179	Sox3	-5.28496	1.18044e-34
ENSMUSG00000095648	Gm2004	-5.27153	7.64021e-05
ENSMUSG00000024565	Sall3	-5.23803	2.83044e-87
ENSMUSG00000035566	Pcdh17	-5.23257	5.13749e-41
ENSMUSG00000099907	Gm10421	-5.20305	0.00113853
ENSMUSG00000027977	Ndst3	-5.18581	3.49157e-05
ENSMUSG00000068154	Insm1	-5.18514	2.66229e-11
ENSMUSG00000068614	Actc1	-5.16113	6.64882e-07
ENSMUSG00000027748	Trpc4	-5.14357	5.64806e-19
ENSMUSG00000005338	Cadm3	-5.1382	1.34235e-52
ENSMUSG00000053747	Sox14	-5.13237	0.00318218
ENSMUSG00000007653	Gabrb2	-5.11468	0.00153603
ENSMUSG00000035131	Brinp3	-5.08588	4.472e-05
ENSMUSG00000020598	Nrcam	-5.08222	1.09418e-76
ENSMUSG00000070532	Ccdc190	-5.07588	1.43536e-13
ENSMUSG00000025551	Fgf14	-5.07257	0.00170577
ENSMUSG00000004892	Bcan	-5.06667	2.04884e-12
ENSMUSG00000074934	Grem1	-5.05588	2.09027e-18
ENSMUSG00000030069	Prok2	-5.03381	0.00168435
ENSMUSG00000048120	Entpd1	-5.01743	0.00194121
ENSMUSG00000031841	Cdh13	-5.00444	2.83152e-20
ENSMUSG00000043531	Sorcs1	-4.97662	6.13201e-20
ENSMUSG00000056158	Car10	-4.9696	8.41371e-11
ENSMUSG00000057228	Aadat	-4.95655	8.92056e-08
ENSMUSG00000086166	Gm14342	-4.93836	0.00215947
ENSMUSG00000042671	Rgs8	-4.93387	7.4657e-15
ENSMUSG00000109814	Gm45847	-4.9297	7.821e-05
ENSMUSG00000029595	Lhx5	-4.92121	1.59472e-12
ENSMUSG00000022208	Jph4	-4.92094	5.58337e-40
ENSMUSG00000056854	Pou3f4	-4.91595	2.35809e-07
ENSMUSG00000014603	Alx3	-4.90209	5.089e-06
ENSMUSG00000095105	Edaradd	-4.90174	1.42545e-08
ENSMUSG00000021943	Gdf10	-4.89582	3.31835e-20
ENSMUSG00000055026	Gabrg3	-4.87607	0.00245407
ENSMUSG00000031409	Tceal6	-4.85414	2.79212e-12
ENSMUSG00000035606	Ky	-4.85395	4.65698e-06
ENSMUSG00000041324	Inhba	-4.83908	0.00344668
ENSMUSG00000016763	Scube1	-4.83636	4.67961e-53
ENSMUSG00000007279	Scube2	-4.8362	1.74777e-41
ENSMUSG00000062296	Trank1	-4.83364	2.65529e-09
ENSMUSG00000040797	Iqsec3	-4.81831	0.000148376
ENSMUSG00000063297	Luzp2	-4.81272	0.000100712
ENSMUSG00000026872	Zeb2	-4.81127	4.68289e-74
ENSMUSG00000052248	Zeb2os	-4.80168	2.87752e-08
ENSMUSG00000048038	Ccdc187	-4.79632	1.17228e-13
ENSMUSG00000037843	Vstm2l	-4.78629	1.35476e-05
ENSMUSG00000059146	Ntrk3	-4.78438	8.93108e-22
ENSMUSG00000062591	Tubb4a	-4.77771	1.06001e-88
ENSMUSG00000089760	D030046N08Rik	-4.74009	0.000154153
ENSMUSG00000097767	Miat	-4.73737	5.15597e-98
ENSMUSG00000048001	Hes5	-4.70049	2.29628e-11
ENSMUSG00000032503	Arpp21	-4.69952	0.000206625
ENSMUSG00000096655	1700065D16Rik	-4.6991	0.00356062
ENSMUSG00000112876	Gm32443	-4.67398	0.0045432
ENSMUSG00000021239	Vsx2	-4.671	0.000751967
ENSMUSG00000059325	Hopx	-4.66177	2.32044e-51
ENSMUSG00000055413	H2-Q5	-4.661	0.00413469
ENSMUSG00000033910	Gucy1a1	-4.64414	2.27606e-05
ENSMUSG00000032502	Stac	-4.62177	0.00431383
ENSMUSG00000032649	Colgalt2	-4.62134	0.00460489
ENSMUSG00000034648	Lrrn1	-4.6011	1.71603e-76
ENSMUSG00000039809	Gabbr2	-4.60033	0.00552907
ENSMUSG00000020684	Rasl10b	-4.58079	2.72166e-31
ENSMUSG00000022269	Marchf11	-4.52199	0.000373434
ENSMUSG00000024334	H2-Oa	-4.51551	3.02221e-05
ENSMUSG00000028137	Celf3	-4.49856	2.13942e-21
ENSMUSG00000026312	Cdh7	-4.49836	0.00042135
ENSMUSG00000040726	Hesx1	-4.47673	2.3605e-53
ENSMUSG00000030616	Sytl2	-4.47605	3.86152e-21
ENSMUSG00000078302	Foxd1	-4.45331	0.00691814
ENSMUSG00000030495	Slc7a10	-4.45323	0.0067935
ENSMUSG00000024256	Adcyap1	-4.45293	0.00686395
ENSMUSG00000097156	Gm3764	-4.45008	2.88364e-10
ENSMUSG00000027457	Snph	-4.44572	3.3703e-14
ENSMUSG00000037852	Cpe	-4.43471	6.08767e-68
ENSMUSG00000085084	4930570G19Rik	-4.43417	0.00929744
ENSMUSG00000096014	Sox1	-4.42927	2.27055e-41
ENSMUSG00000023945	Slc5a7	-4.42478	9.28023e-05
ENSMUSG00000112117	Rmst	-4.4162	4.50648e-09
ENSMUSG00000039405	Prss23	-4.40267	3.83962e-16
ENSMUSG00000015843	Rxrg	-4.40077	1.01796e-09
ENSMUSG00000041578	Crx	-4.40046	1.2391e-06
ENSMUSG00000004360	9330159F19Rik	-4.39165	7.45904e-12
ENSMUSG00000024678	Ms4a4d	-4.38496	1.10281e-18
ENSMUSG00000060988	Galnt13	-4.38165	0.000648329
ENSMUSG00000042873	Lhfpl4	-4.37825	8.844e-38
ENSMUSG00000039059	Hrh3	-4.37716	1.00809e-11
ENSMUSG00000026824	Kcnj3	-4.3735	1.80385e-27
ENSMUSG00000031284	Pak3	-4.36181	3.49726e-37
ENSMUSG00000063434	Sorcs3	-4.36105	1.1068e-06
ENSMUSG00000039899	Fgl2	-4.36061	0.00818991
ENSMUSG00000045114	Prrt2	-4.35616	3.78747e-08
ENSMUSG00000087620	5330434G04Rik	-4.3281	0.000859303
ENSMUSG00000055214	Pld5	-4.3232	8.17197e-05
ENSMUSG00000097633	Gm16617	-4.31595	0.00947128
ENSMUSG00000036602	Alx1	-4.31415	5.2831e-08
ENSMUSG00000026247	Ecel1	-4.30273	9.16762e-08
ENSMUSG00000093460	Six3os1	-4.3026	2.93782e-18
ENSMUSG00000056947	Mab21l1	-4.29531	0.00274766
ENSMUSG00000097907	Raxos1	-4.29443	6.11917e-12
ENSMUSG00000066224	Arid3c	-4.29386	7.53979e-07
ENSMUSG00000069227	Gprin1	-4.27511	3.70998e-26
ENSMUSG00000043391	2510009E07Rik	-4.27461	1.23718e-21
ENSMUSG00000004885	Crabp2	-4.27256	1.11951e-38
ENSMUSG00000026360	Rgs2	-4.26554	6.48165e-13
ENSMUSG00000032327	Stra6	-4.23266	1.39417e-12
ENSMUSG00000047935	Sox1ot	-4.22215	4.73134e-07
ENSMUSG00000038112	AW551984	-4.21906	3.25312e-21
ENSMUSG00000038523	1700003F12Rik	-4.21898	3.46935e-06
ENSMUSG00000026514	Cnih3	-4.20657	0.00100799
ENSMUSG00000033214	Slitrk5	-4.18084	1.44666e-23
ENSMUSG00000022220	Adcy4	-4.17501	0.000183844
ENSMUSG00000044461	Shisa2	-4.17429	8.71534e-14
ENSMUSG00000020297	Nsg2	-4.16769	1.99223e-08
ENSMUSG00000094626	Tmem121b	-4.16725	5.93145e-11
ENSMUSG00000015829	Tnr	-4.14602	1.72298e-07
ENSMUSG00000046844	Vat1l	-4.13699	2.52292e-50
ENSMUSG00000044550	Tceal3	-4.1358	5.82755e-07
ENSMUSG00000031626	Sorbs2	-4.13126	3.88503e-19
ENSMUSG00000085562	2610028E06Rik	-4.11698	0.00109264
ENSMUSG00000036198	Arhgap36	-4.1086	7.77429e-12
ENSMUSG00000027200	Sema6d	-4.10135	5.79553e-24
ENSMUSG00000038349	Plcl1	-4.09846	0.00108817
ENSMUSG00000046876	Atxn1	-4.0923	2.6224e-12
ENSMUSG00000004347	Pde1c	-4.08518	6.50743e-10
ENSMUSG00000049409	Prokr1	-4.08489	7.69646e-13
ENSMUSG00000031548	Sfrp1	-4.08311	1.43724e-106
ENSMUSG00000031210	Gpr165	-4.07608	0.000246984
ENSMUSG00000019785	Clvs2	-4.05698	2.06224e-07
ENSMUSG00000028373	Astn2	-4.05572	8.58016e-12
ENSMUSG00000048834	Vstm2a	-4.05305	0.00130415
ENSMUSG00000037716	Ccdc33	-4.03544	1.46984e-08
ENSMUSG00000016349	Eef1a2	-4.0302	0.000177701
ENSMUSG00000050875	Minar2	-4.02755	6.82236e-10
ENSMUSG00000074771	Ankef1	-4.02565	6.4985e-05
ENSMUSG00000097023	Mir9-3hg	-4.02529	1.16104e-09
ENSMUSG00000045994	B3gat1	-4.0166	4.18304e-09
ENSMUSG00000024500	Ppp2r2b	-4.01024	6.96137e-08
ENSMUSG00000073514	Dok6	-4.00669	0.000131799
ENSMUSG00000021986	Amer2	-4.00648	4.00927e-20
ENSMUSG00000005089	Slc1a2	-4.00419	1.43704e-13
ENSMUSG00000030170	Wnt5b	-4.00256	2.50964e-19
ENSMUSG00000032303	Chrna3	-3.99988	2.91755e-07
ENSMUSG00000013584	Aldh1a2	-3.98811	6.24568e-29
ENSMUSG00000115317	Gm32618	-3.98695	0.00177272
ENSMUSG00000027994	Mcub	-3.98648	0.00295931
ENSMUSG00000112022	Gm2436	-3.98629	0.00381502
ENSMUSG00000058966	Fam57b	-3.98114	2.01204e-33
ENSMUSG00000027849	Syt6	-3.97272	5.82619e-07
ENSMUSG00000019359	Gdpd2	-3.9584	4.24505e-11
ENSMUSG00000028360	Slc44a5	-3.95579	1.00497e-12
ENSMUSG00000043843	Tmem145	-3.95483	1.242e-15
ENSMUSG00000024647	Cbln2	-3.9547	1.47111e-07
ENSMUSG00000038916	Soga3	-3.94663	6.82713e-44
ENSMUSG00000038608	Dock10	-3.93116	0.000540773
ENSMUSG00000034463	Scara3	-3.92511	4.26385e-07
ENSMUSG00000105352	C030018K13Rik	-3.91609	0.000460322
ENSMUSG00000034898	Filip1	-3.91593	0.000101997
ENSMUSG00000074607	Tox2	-3.90761	2.44329e-15
ENSMUSG00000017978	Cadps2	-3.8994	4.5354e-09
ENSMUSG00000036570	Fxyd1	-3.88367	0.000194382
ENSMUSG00000024713	Pcsk5	-3.8777	2.11797e-12
ENSMUSG00000029838	Ptn	-3.87143	1.22185e-55
ENSMUSG00000026587	Astn1	-3.87129	1.81061e-24
ENSMUSG00000075334	Rprm	-3.87029	3.08499e-22
ENSMUSG00000070509	Rgma	-3.86509	6.65131e-38
ENSMUSG00000020902	Ntn1	-3.84748	1.34049e-44
ENSMUSG00000036111	Lmo1	-3.84345	1.87718e-39
ENSMUSG00000079055	Slc8a3	-3.83307	9.25854e-11
ENSMUSG00000002341	Ncan	-3.83193	3.99567e-37
ENSMUSG00000050896	Rtn4rl2	-3.83067	7.60565e-13
ENSMUSG00000026347	Tmem163	-3.82629	2.63918e-09
ENSMUSG00000054162	Spock3	-3.82532	0.000341628
ENSMUSG00000042631	Xkr7	-3.8212	3.84769e-06
ENSMUSG00000039154	Shd	-3.82098	2.4079e-24
ENSMUSG00000032511	Scn5a	-3.81333	2.02588e-20
ENSMUSG00000025318	Jph3	-3.79866	2.04858e-32
ENSMUSG00000054404	Slfn5	-3.78689	7.62246e-07
ENSMUSG00000097756	A730056A06Rik	-3.78657	0.000869097
ENSMUSG00000026442	Nfasc	-3.78339	1.24487e-36
ENSMUSG00000030730	Atp2a1	-3.76878	1.38599e-06
ENSMUSG00000029661	Col1a2	-3.76735	1.72582e-19
ENSMUSG00000056553	Ptprn2	-3.76064	3.52818e-23
ENSMUSG00000022044	Stmn4	-3.75825	2.65099e-06
ENSMUSG00000041329	Atp1b2	-3.75801	2.22296e-31
ENSMUSG00000047155	Cyp4x1	-3.75266	0.00492046
ENSMUSG00000035948	Acss3	-3.74921	3.91331e-08
ENSMUSG00000022454	Nell2	-3.74558	4.09274e-13
ENSMUSG00000020811	Wscd1	-3.7455	6.5461e-42
ENSMUSG00000061654	Spry3	-3.74533	4.29983e-08
ENSMUSG00000051951	Xkr4	-3.73954	1.96917e-09
ENSMUSG00000075020	Mir670hg	-3.72944	2.55667e-06
ENSMUSG00000034310	Tmem132d	-3.72862	1.19347e-06
ENSMUSG00000037892	Pcdh18	-3.72626	3.70804e-24
ENSMUSG00000037010	Apln	-3.72599	1.93047e-18
ENSMUSG00000027168	Pax6	-3.72374	8.99047e-41
ENSMUSG00000029861	Fam131b	-3.71807	6.46528e-27
ENSMUSG00000025876	Unc5a	-3.71745	3.12038e-18
ENSMUSG00000024998	Plce1	-3.71469	2.06145e-52
ENSMUSG00000028226	Mmp16	-3.70707	3.31493e-15
ENSMUSG00000021130	Galnt16	-3.6963	1.6005e-45
ENSMUSG00000002459	Rgs20	-3.69092	1.6005e-10
ENSMUSG00000022321	Cdh10	-3.68992	2.98907e-17
ENSMUSG00000050711	Scg2	-3.68708	0.0064945
ENSMUSG00000047959	Kcna3	-3.68367	0.00418599
ENSMUSG00000035678	Tnfsf9	-3.68084	3.73348e-07
ENSMUSG00000049532	Sall2	-3.67827	2.27168e-49
ENSMUSG00000079017	Ifi27l2a	-3.67337	3.4278e-10
ENSMUSG00000024109	Nrxn1	-3.66875	0.000332536
ENSMUSG00000033350	Chst2	-3.6645	1.085e-19
ENSMUSG00000068428	Gmnc	-3.65959	0.00010743
ENSMUSG00000040612	Ildr2	-3.65759	2.10628e-29
ENSMUSG00000057777	Mab21l2	-3.65662	1.90101e-07
ENSMUSG00000053279	Aldh1a1	-3.65019	0.00342936
ENSMUSG00000014773	Dll1	-3.64914	5.76085e-41
ENSMUSG00000041731	Pgm5	-3.64739	0.000330244
ENSMUSG00000032537	Ephb1	-3.64461	8.28095e-18
ENSMUSG00000097748	Gm26533	-3.64138	0.005129
ENSMUSG00000049939	Lrrc4	-3.63396	2.56434e-23
ENSMUSG00000020890	Gucy2e	-3.62463	8.91282e-08
ENSMUSG00000021974	Fgf9	-3.61089	0.000700058
ENSMUSG00000028444	Cntfr	-3.6096	6.11783e-53
ENSMUSG00000024211	Grm8	-3.59749	0.00653886
ENSMUSG00000115867	Gm17753	-3.59744	0.00615225
ENSMUSG00000051980	Casr	-3.58543	6.95109e-05
ENSMUSG00000068748	Ptprz1	-3.58495	1.07886e-48
ENSMUSG00000056481	Cd248	-3.58275	7.55184e-07
ENSMUSG00000056824	Zfp663	-3.57673	0.000511437
ENSMUSG00000063681	Crb1	-3.57366	1.65256e-07
ENSMUSG00000040147	Maob	-3.56789	1.47846e-11
ENSMUSG00000052133	Sema5b	-3.5671	4.16609e-17
ENSMUSG00000029245	Epha5	-3.55771	0.000786881
ENSMUSG00000023236	Scg5	-3.55377	2.00359e-10
ENSMUSG00000003476	Crhr2	-3.55335	8.36653e-08
ENSMUSG00000045005	Fzd5	-3.54893	4.39377e-60
ENSMUSG00000030307	Slc6a11	-3.54727	8.95133e-09
ENSMUSG00000024411	Aqp4	-3.5437	2.07467e-06
ENSMUSG00000029123	Stk32b	-3.54289	2.3284e-10
ENSMUSG00000062991	Nrg1	-3.54218	6.3673e-33
ENSMUSG00000017692	Rhbdl3	-3.53881	9.73888e-10
ENSMUSG00000024502	Jakmip2	-3.53343	3.89823e-27
ENSMUSG00000053025	Sv2b	-3.5329	0.000210995
ENSMUSG00000038132	Rbm24	-3.53214	4.22309e-19
ENSMUSG00000028369	Svep1	-3.53112	3.38732e-10
ENSMUSG00000001349	Cnn1	-3.51003	2.12024e-14
ENSMUSG00000056380	Gpr50	-3.50643	4.79298e-06
ENSMUSG00000030669	Calca	-3.50388	8.30472e-14
ENSMUSG00000047907	Tshz2	-3.49072	3.30395e-08
ENSMUSG00000041482	Piezo2	-3.48737	8.07284e-33
ENSMUSG00000051910	Sox6	-3.48656	1.55511e-21
ENSMUSG00000027004	Frzb	-3.48556	1.34295e-44
ENSMUSG00000074782	4833422C13Rik	-3.48451	0.000154417
ENSMUSG00000025582	Nptx1	-3.48362	9.2998e-11
ENSMUSG00000034891	Sncb	-3.47329	2.58745e-07
ENSMUSG00000047787	Flrt1	-3.47156	0.000301007
ENSMUSG00000020866	Cacna1g	-3.46642	7.62662e-44
ENSMUSG00000102440	Pcdhga9	-3.4662	7.34185e-06
ENSMUSG00000097010	Gm26709	-3.46135	0.00616398
ENSMUSG00000024598	Fbn2	-3.45536	6.30782e-64
ENSMUSG00000041708	Mpped1	-3.45294	1.27796e-30
ENSMUSG00000000567	Sox9	-3.44677	8.78209e-27
ENSMUSG00000039037	St6galnac5	-3.44674	2.3824e-06
ENSMUSG00000090122	Kcne1l	-3.44671	0.000224404
ENSMUSG00000025422	Agap2	-3.43822	1.98669e-09
ENSMUSG00000031155	Pim2	-3.43199	1.14486e-19
ENSMUSG00000041272	Tox	-3.43116	4.18905e-10
ENSMUSG00000014813	Stc1	-3.42992	1.49317e-09
ENSMUSG00000074575	Kcng1	-3.41854	5.99327e-26
ENSMUSG00000039385	Cdh6	-3.41625	8.95266e-25
ENSMUSG00000045903	Npas4	-3.41308	0.00256306
ENSMUSG00000026610	Esrrg	-3.40744	0.000498728
ENSMUSG00000034825	Nrip3	-3.40739	2.08065e-09
ENSMUSG00000052160	Pld4	-3.40103	7.1875e-08
ENSMUSG00000038602	Slc35f1	-3.39719	1.52393e-19
ENSMUSG00000025776	Crispld1	-3.39473	7.15678e-17
ENSMUSG00000050164	Mchr1	-3.38679	0.00055899
ENSMUSG00000010505	Myt1	-3.38568	2.16582e-05
ENSMUSG00000033007	Asic4	-3.38345	0.00284536
ENSMUSG00000033768	Nrxn2	-3.38073	1.97635e-37
ENSMUSG00000025892	Gria4	-3.37567	8.48979e-12
ENSMUSG00000024593	Megf10	-3.37261	2.09345e-06
ENSMUSG00000031673	Cdh11	-3.37243	4.40223e-31
ENSMUSG00000060424	Pantr1	-3.37114	0.00117261
ENSMUSG00000103472	Pcdhga7	-3.36132	9.26712e-09
ENSMUSG00000048078	Tenm4	-3.36004	2.86528e-56
ENSMUSG00000029211	Gabra4	-3.35605	3.22936e-13
ENSMUSG00000033676	Gabrb3	-3.35096	6.14282e-32
ENSMUSG00000101797	Gm29266	-3.34678	0.00256916
ENSMUSG00000041540	Sox5	-3.34012	6.18267e-13
ENSMUSG00000021587	Pcsk1	-3.33656	3.91883e-09
ENSMUSG00000005087	Cd44	-3.33108	1.8298e-20
ENSMUSG00000016382	Pls3	-3.32788	2.97168e-59
ENSMUSG00000041695	Kcnj2	-3.32645	0.0031117
ENSMUSG00000029126	Nsg1	-3.32409	6.92167e-16
ENSMUSG00000009216	Fam163b	-3.324	1.09733e-08
ENSMUSG00000007989	Fzd3	-3.321	1.52073e-37
ENSMUSG00000016150	Tenm1	-3.32064	3.6351e-06
ENSMUSG00000053007	Creb5	-3.31544	0.00019544
ENSMUSG00000021373	Cap2	-3.31479	4.34079e-30
ENSMUSG00000016179	Camk1g	-3.31232	3.60786e-16
ENSMUSG00000025789	St8sia2	-3.309	5.11943e-13
ENSMUSG00000044071	Tafa2	-3.30425	2.59341e-06
ENSMUSG00000038473	Nos1ap	-3.30127	1.13617e-08
ENSMUSG00000063239	Grm4	-3.29949	1.69084e-13
ENSMUSG00000026826	Nr4a2	-3.29773	2.83295e-06
ENSMUSG00000039217	Il18	-3.28289	2.65864e-05
ENSMUSG00000071719	Tmem28	-3.28287	1.55821e-19
ENSMUSG00000026255	Efhd1	-3.28219	4.22455e-10
ENSMUSG00000056073	Grik2	-3.28086	1.02253e-06
ENSMUSG00000038233	Gask1a	-3.27928	0.00391889
ENSMUSG00000028571	Cyp2j13	-3.27667	0.000836559
ENSMUSG00000054580	Pla2r1	-3.27465	3.31736e-06
ENSMUSG00000040037	Negr1	-3.27463	1.68641e-05
ENSMUSG00000004891	Nes	-3.27039	2.03746e-58
ENSMUSG00000028197	Col24a1	-3.26791	3.27742e-06
ENSMUSG00000042155	Klhl23	-3.26155	9.42821e-22
ENSMUSG00000022619	Mapk8ip2	-3.25807	1.10441e-41
ENSMUSG00000027273	Snap25	-3.25771	1.82049e-06
ENSMUSG00000110382	Gm29895	-3.25486	0.000333731
ENSMUSG00000030075	Cntn3	-3.25251	6.40639e-08
ENSMUSG00000070695	Cntnap5a	-3.25248	0.000194453
ENSMUSG00000046314	Stxbp6	-3.25148	1.14923e-26
ENSMUSG00000037605	Adgrl3	-3.24823	1.08842e-08
ENSMUSG00000086171	Pcsk2os1	-3.24504	6.11519e-07
ENSMUSG00000070583	Fv1	-3.24254	5.70436e-05
ENSMUSG00000027221	Chst1	-3.24064	9.93521e-15
ENSMUSG00000028005	Gucy1b1	-3.23698	1.20907e-06
ENSMUSG00000038745	Nlrp6	-3.23531	0.000224018
ENSMUSG00000046442	Ppm1e	-3.23335	6.01483e-13
ENSMUSG00000044674	Fzd1	-3.23226	6.81211e-32
ENSMUSG00000039252	Lgi2	-3.22514	7.52282e-22
ENSMUSG00000047992	Dipk1c	-3.21948	1.3934e-05
ENSMUSG00000039114	Nrn1	-3.21554	0.00445155
ENSMUSG00000025889	Snca	-3.21307	6.58252e-06
ENSMUSG00000049191	Rtl5	-3.21094	1.79269e-06
ENSMUSG00000066687	Zbtb16	-3.20826	9.4349e-34
ENSMUSG00000041741	Pde3a	-3.19928	3.43126e-08
ENSMUSG00000045518	Onecut3	-3.19249	0.00558333
ENSMUSG00000055078	Gabra5	-3.19225	0.000187869
ENSMUSG00000016346	Kcnq2	-3.19203	3.407e-15
ENSMUSG00000020019	Ntn4	-3.19161	0.00542006
ENSMUSG00000042662	Dusp15	-3.19161	0.00545964
ENSMUSG00000029675	Eln	-3.19134	0.000130846
ENSMUSG00000048699	Krt90	-3.18975	0.00312686
ENSMUSG00000042942	Greb1l	-3.18957	5.4419e-38
ENSMUSG00000029868	Trpv6	-3.18932	0.000302846
ENSMUSG00000047496	Rnf152	-3.18821	4.49029e-10
ENSMUSG00000025478	Dpysl4	-3.18647	1.4157e-19
ENSMUSG00000054626	Xlr	-3.18251	1.28734e-05
ENSMUSG00000037788	Vopp1	-3.17876	7.55879e-23
ENSMUSG00000005917	Otx1	-3.17292	4.52076e-17
ENSMUSG00000037541	Shank2	-3.16854	5.93239e-18
ENSMUSG00000040495	Chrm4	-3.16403	9.5519e-09
ENSMUSG00000049288	Lix1l	-3.16237	3.7649e-30
ENSMUSG00000096210	H1f0	-3.1611	3.66327e-47
ENSMUSG00000032338	Hcn4	-3.16004	1.74174e-13
ENSMUSG00000042514	Klhl14	-3.15902	1.99968e-05
ENSMUSG00000021198	Unc79	-3.15891	2.81809e-05
ENSMUSG00000023927	Satb1	-3.15875	8.74561e-41
ENSMUSG00000104346	Pcdhga3	-3.15472	7.0247e-08
ENSMUSG00000062209	Erbb4	-3.15118	0.00258029
ENSMUSG00000062329	Cytl1	-3.15065	0.00632952
ENSMUSG00000035910	Dcdc2a	-3.14612	1.86518e-07
ENSMUSG00000087150	BC064078	-3.13427	1.07441e-28
ENSMUSG00000015944	Castor2	-3.12203	1.71914e-36
ENSMUSG00000024172	St6gal2	-3.11716	1.7151e-13
ENSMUSG00000050394	Armcx6	-3.11643	2.43636e-21
ENSMUSG00000029638	Glcci1	-3.11517	3.42013e-21
ENSMUSG00000079414	Gm11110	-3.11375	2.41883e-06
ENSMUSG00000061762	Tac1	-3.11191	0.00047617
ENSMUSG00000078942	Naip6	-3.11107	0.000964377
ENSMUSG00000071757	Zhx2	-3.10926	3.22701e-23
ENSMUSG00000054256	Msi1	-3.10836	3.87208e-42
ENSMUSG00000066456	Hmgn3	-3.10605	2.83655e-13
ENSMUSG00000001986	Gria3	-3.10214	1.96541e-15
ENSMUSG00000018451	6330403K07Rik	-3.10173	9.1207e-20
ENSMUSG00000015981	Stk32c	-3.09971	8.07832e-09
ENSMUSG00000020279	Il9r	-3.09567	0.00460489
ENSMUSG00000044254	Pcsk9	-3.08985	2.29999e-21
ENSMUSG00000074505	Fat3	-3.0861	2.47039e-19
ENSMUSG00000022120	Rnf219	-3.07456	5.07393e-29
ENSMUSG00000036961	Wnt8b	-3.06519	0.00153211
ENSMUSG00000054932	Afp	-3.06479	0.00338802
ENSMUSG00000062257	Opcml	-3.06358	0.0032986
ENSMUSG00000010086	Rnf112	-3.06288	3.44872e-06
ENSMUSG00000029596	Sdsl	-3.05681	1.8211e-08
ENSMUSG00000036699	Zcchc12	-3.05665	5.15613e-14
ENSMUSG00000004698	Hdac9	-3.05649	3.79693e-08
ENSMUSG00000079330	Lemd1	-3.05345	1.23921e-07
ENSMUSG00000062760	Shisal1	-3.05197	4.84953e-13
ENSMUSG00000044629	Cnrip1	-3.04174	1.39637e-12
ENSMUSG00000027577	Chrna4	-3.03856	2.10928e-14
ENSMUSG00000053166	Cdh22	-3.03777	0.000148668
ENSMUSG00000055421	Pcdh9	-3.03156	9.83329e-06
ENSMUSG00000008540	Mgst1	-3.03136	7.16688e-16
ENSMUSG00000020627	Klhl29	-3.03096	1.42499e-13
ENSMUSG00000010066	Cacna2d2	-3.02792	6.59158e-21
ENSMUSG00000058070	Eml1	-3.019	3.42707e-42
ENSMUSG00000037996	Slc24a2	-3.01792	0.00977657
ENSMUSG00000022523	Fgf12	-3.01781	0.00237834
ENSMUSG00000033083	Tbc1d4	-3.01062	1.54666e-08
ENSMUSG00000061911	Myt1l	-3.00293	0.0077793
ENSMUSG00000061524	Zic2	-3.00103	1.2308e-16
ENSMUSG00000038526	Car14	-2.9999	7.01037e-17
ENSMUSG00000032826	Ank2	-2.99934	2.79268e-40
ENSMUSG00000038152	5033430I15Rik	-2.99435	0.0048266
ENSMUSG00000074345	Tnfaip8l3	-2.99419	0.00118502
ENSMUSG00000050423	Ppp1r3g	-2.99208	0.00171898
ENSMUSG00000027848	Olfml3	-2.98994	1.33291e-06
ENSMUSG00000096753	Fam181a	-2.98973	0.00306185
ENSMUSG00000044576	Garem2	-2.98716	2.2847e-21
ENSMUSG00000029570	Lfng	-2.98484	1.89078e-30
ENSMUSG00000033730	Egr3	-2.98294	0.00125665
ENSMUSG00000021301	Hecw1	-2.98251	9.08395e-07
ENSMUSG00000068923	Syt11	-2.98138	1.27215e-50
ENSMUSG00000046532	Ar	-2.97781	1.65032e-07
ENSMUSG00000020620	Abca8b	-2.97724	0.000261325
ENSMUSG00000041912	Tdrkh	-2.97672	2.0928e-19
ENSMUSG00000036019	Tmtc2	-2.97552	2.65974e-09
ENSMUSG00000017446	C1qtnf1	-2.97362	8.2923e-05
ENSMUSG00000075324	Fign	-2.97332	5.0348e-26
ENSMUSG00000044365	Cxxc4	-2.97033	1.24452e-11
ENSMUSG00000001663	Gstt1	-2.97013	7.437e-12
ENSMUSG00000033207	Mamdc2	-2.9683	0.0021378
ENSMUSG00000028028	Alpk1	-2.96317	3.89854e-07
ENSMUSG00000033308	Dpyd	-2.95899	0.00211305
ENSMUSG00000108900	Ccdc194	-2.95898	9.13966e-13
ENSMUSG00000056972	Magel2	-2.95419	5.51005e-28
ENSMUSG00000004562	Arhgef40	-2.94835	6.09618e-47
ENSMUSG00000043668	Tox3	-2.94426	1.88327e-21
ENSMUSG00000049929	Lpar4	-2.94408	8.00731e-24
ENSMUSG00000066477	Gm16551	-2.94161	0.00762435
ENSMUSG00000047181	Samd14	-2.93392	1.43214e-22
ENSMUSG00000097601	Gm26660	-2.93227	0.00354396
ENSMUSG00000040249	Lrp1	-2.92375	1.8536e-113
ENSMUSG00000063063	Ctnna2	-2.91777	5.68201e-10
ENSMUSG00000028532	Cachd1	-2.91585	3.69341e-47
ENSMUSG00000049420	Tmem200a	-2.91007	3.72751e-07
ENSMUSG00000023411	Nfatc4	-2.90703	3.76993e-30
ENSMUSG00000033965	Slc16a2	-2.90435	4.01709e-19
ENSMUSG00000021983	Atp8a2	-2.90252	1.25974e-18
ENSMUSG00000067215	Usp51	-2.90225	8.16404e-11
ENSMUSG00000056812	St8sia3	-2.9006	5.31365e-17
ENSMUSG00000096056	Gm21986	-2.89958	4.94632e-06
ENSMUSG00000029005	Draxin	-2.89757	1.23173e-10
ENSMUSG00000024534	Sncaip	-2.89638	2.17616e-07
ENSMUSG00000042453	Reln	-2.89374	2.18708e-13
ENSMUSG00000023885	Thbs2	-2.89073	1.21485e-05
ENSMUSG00000068551	Zfp467	-2.88855	1.48459e-15
ENSMUSG00000071203	Naip5	-2.88789	0.00169864
ENSMUSG00000038077	Kcna6	-2.88318	2.75569e-05
ENSMUSG00000073209	Klf14	-2.8828	0.00513615
ENSMUSG00000086296	D030055H07Rik	-2.87692	1.90481e-07
ENSMUSG00000063760	Rnf217	-2.8764	5.27575e-15
ENSMUSG00000054910	4931415C17Rik	-2.87282	0.00420646
ENSMUSG00000001802	Lrp3	-2.86718	6.28238e-27
ENSMUSG00000079550	Mpp4	-2.8633	0.00139277
ENSMUSG00000053141	Ptprt	-2.85986	6.0237e-12
ENSMUSG00000032680	6820408C15Rik	-2.85929	0.00560351
ENSMUSG00000082229	Nap1l2	-2.8588	1.71089e-07
ENSMUSG00000030671	Pde3b	-2.8555	2.14448e-22
ENSMUSG00000090622	A930033H14Rik	-2.85371	0.000432421
ENSMUSG00000067199	Frat1	-2.85143	5.57978e-13
ENSMUSG00000029810	Tmem176b	-2.85018	1.24348e-07
ENSMUSG00000024304	Cdh2	-2.84996	1.09319e-44
ENSMUSG00000020607	Lratd1	-2.84747	5.7029e-08
ENSMUSG00000047632	Fgfbp3	-2.84502	2.17343e-05
ENSMUSG00000060534	Dcc	-2.84264	1.10182e-05
ENSMUSG00000079499	6530402F18Rik	-2.83921	0.00102239
ENSMUSG00000035517	Tdrd7	-2.83219	5.57445e-30
ENSMUSG00000024245	Tmem178	-2.83035	0.00923485
ENSMUSG00000046169	Adamts6	-2.81768	9.59946e-07
ENSMUSG00000025656	Arhgef9	-2.81274	1.18233e-08
ENSMUSG00000046709	Mapk10	-2.81259	1.18787e-06
ENSMUSG00000034930	Rtkn	-2.80805	1.31732e-26
ENSMUSG00000029153	Ociad2	-2.80446	5.26124e-11
ENSMUSG00000031748	Gnao1	-2.80431	3.83555e-26
ENSMUSG00000015745	Plekho1	-2.80164	2.11534e-32
ENSMUSG00000016024	Lbp	-2.80037	5.65239e-05
ENSMUSG00000102752	Gm7694	-2.79999	7.40883e-10
ENSMUSG00000053046	Brsk2	-2.79641	7.32916e-16
ENSMUSG00000028289	Epha7	-2.79415	4.35712e-23
ENSMUSG00000022296	Baalc	-2.79204	0.00579318
ENSMUSG00000063446	Plppr1	-2.78835	1.45194e-05
ENSMUSG00000032269	Htr3a	-2.78795	3.25908e-06
ENSMUSG00000025576	Rbfox3	-2.78447	1.88251e-05
ENSMUSG00000071235	Vrtn	-2.78434	3.23709e-08
ENSMUSG00000024921	Smarca2	-2.78306	2.74452e-24
ENSMUSG00000024381	Bin1	-2.78271	2.76061e-42
ENSMUSG00000040152	Thbs1	-2.78167	3.08534e-10
ENSMUSG00000056145	AI504432	-2.77907	0.00303005
ENSMUSG00000040841	Six5	-2.77861	8.44969e-24
ENSMUSG00000030519	Apba2	-2.7775	5.93239e-18
ENSMUSG00000029671	Wnt16	-2.77356	1.68903e-05
ENSMUSG00000085555	2610035F20Rik	-2.77003	0.00339659
ENSMUSG00000079450	Cldn34c1	-2.76958	0.000714547
ENSMUSG00000023367	Tmem176a	-2.76946	3.08814e-06
ENSMUSG00000073421	H2-Ab1	-2.7693	1.44652e-06
ENSMUSG00000063594	Gng8	-2.76675	0.00173252
ENSMUSG00000039419	Cntnap2	-2.76547	1.6277e-16
ENSMUSG00000055435	Maf	-2.76419	9.36093e-08
ENSMUSG00000033569	Adgrb3	-2.76209	0.000630863
ENSMUSG00000084885	3010001F23Rik	-2.76197	0.00989119
ENSMUSG00000069763	Tmem100	-2.76142	3.53681e-05
ENSMUSG00000049097	Ankrd34a	-2.76103	0.000211623
ENSMUSG00000020140	Lgr5	-2.75158	0.000208162
ENSMUSG00000031990	Jam3	-2.75112	2.97072e-36
ENSMUSG00000050556	Kcnb1	-2.74855	2.75274e-13
ENSMUSG00000009876	Cox4i2	-2.74344	0.000853402
ENSMUSG00000022629	Kif21a	-2.7409	6.85992e-40
ENSMUSG00000031302	Nlgn3	-2.72577	1.50914e-05
ENSMUSG00000028222	Calb1	-2.72385	0.00459618
ENSMUSG00000035184	Fam124a	-2.72074	3.14342e-06
ENSMUSG00000021099	Six6	-2.72018	0.000655658
ENSMUSG00000039089	L3mbtl3	-2.71926	2.79926e-24
ENSMUSG00000085837	Kcnmb4os2	-2.71915	0.00970194
ENSMUSG00000020695	Mrc2	-2.71845	3.05591e-43
ENSMUSG00000039257	Vstm2b	-2.71182	2.09349e-10
ENSMUSG00000027805	Pfn2	-2.71152	2.04518e-25
ENSMUSG00000055235	Wdr86	-2.71129	1.26865e-24
ENSMUSG00000020467	Efemp1	-2.71128	6.18886e-07
ENSMUSG00000035513	Ntng2	-2.70979	0.00204541
ENSMUSG00000051851	Rtl8c	-2.70916	0.000330498
ENSMUSG00000103567	Pcdhga5	-2.70871	0.000154097
ENSMUSG00000048022	Tmem229a	-2.70713	1.38493e-06
ENSMUSG00000052981	Ube2ql1	-2.70677	1.28907e-05
ENSMUSG00000022456	Septin3	-2.70673	1.33605e-33
ENSMUSG00000021575	Ahrr	-2.70504	8.79684e-07
ENSMUSG00000021573	Tppp	-2.70437	4.94568e-05
ENSMUSG00000039313	Minar1	-2.703	8.06407e-08
ENSMUSG00000029189	Sel1l3	-2.7009	2.57603e-13
ENSMUSG00000048988	Elfn1	-2.70081	4.59894e-07
ENSMUSG00000060572	Mfap2	-2.69969	2.30099e-12
ENSMUSG00000021032	Ngb	-2.69382	0.00157733
ENSMUSG00000033327	Tnxb	-2.6936	0.00185836
ENSMUSG00000084915	C230037L18Rik	-2.69286	0.00642981
ENSMUSG00000103310	Pcdha12	-2.69224	0.00419573
ENSMUSG00000030098	Grip2	-2.68928	1.99562e-05
ENSMUSG00000034532	Fbxo16	-2.6885	1.42644e-11
ENSMUSG00000019817	Plagl1	-2.68535	0.000167252
ENSMUSG00000048965	Mrgpre	-2.68493	2.98969e-05
ENSMUSG00000048388	Fam171b	-2.68107	1.01332e-21
ENSMUSG00000037902	Sirpa	-2.67678	3.57662e-35
ENSMUSG00000041696	Rasl12	-2.67586	0.000625938
ENSMUSG00000038143	Stox2	-2.67501	3.55282e-30
ENSMUSG00000021846	Peli2	-2.67202	1.18889e-26
ENSMUSG00000026614	Slc30a10	-2.66953	0.000544421
ENSMUSG00000033717	Adra2a	-2.66656	0.000354638
ENSMUSG00000025175	Fn3k	-2.66632	0.00504266
ENSMUSG00000031099	Smarca1	-2.66513	2.94025e-29
ENSMUSG00000075316	Scn9a	-2.66421	0.00370753
ENSMUSG00000031538	Plat	-2.66266	1.81383e-13
ENSMUSG00000034156	Tspoap1	-2.65843	7.24485e-19
ENSMUSG00000060550	H2-Q7	-2.65835	2.69831e-10
ENSMUSG00000070044	Fam149a	-2.65709	2.31169e-10
ENSMUSG00000008496	Pou2f2	-2.65497	1.09085e-06
ENSMUSG00000027499	Pkia	-2.65117	1.00148e-17
ENSMUSG00000043773	1700048O20Rik	-2.65062	7.04651e-06
ENSMUSG00000027570	Col9a3	-2.64878	2.76635e-09
ENSMUSG00000032285	Dnaja4	-2.64513	9.24889e-06
ENSMUSG00000052726	Kcnt2	-2.64384	7.42037e-06
ENSMUSG00000056870	Gulp1	-2.64281	1.33808e-11
ENSMUSG00000025127	Gcgr	-2.64276	0.00246645
ENSMUSG00000073415	Gm10501	-2.64255	0.00498054
ENSMUSG00000043556	Fbxl7	-2.64023	6.66231e-13
ENSMUSG00000115969	Gm46519	-2.63141	0.00170371
ENSMUSG00000024053	Emilin2	-2.62565	3.45584e-05
ENSMUSG00000026751	Nr5a1	-2.62443	0.0085099
ENSMUSG00000062866	Phactr2	-2.62049	1.02588e-09
ENSMUSG00000036667	Tcaf1	-2.62023	1.82013e-38
ENSMUSG00000031925	Maml2	-2.61728	2.02579e-08
ENSMUSG00000035864	Syt1	-2.61646	2.35287e-06
ENSMUSG00000003378	Grik5	-2.61487	4.16434e-37
ENSMUSG00000025370	Cdh9	-2.6087	0.00225339
ENSMUSG00000021702	Thbs4	-2.60868	3.02756e-05
ENSMUSG00000054720	Lrrc8c	-2.6075	8.49924e-22
ENSMUSG00000036377	C530008M17Rik	-2.60628	5.20557e-30
ENSMUSG00000053024	Cntn2	-2.60573	1.27071e-12
ENSMUSG00000039982	Dtx4	-2.6042	2.3966e-38
ENSMUSG00000026335	Pam	-2.59961	4.46504e-28
ENSMUSG00000085795	Zfp703	-2.59525	9.66506e-06
ENSMUSG00000027584	Oprl1	-2.58962	4.54338e-07
ENSMUSG00000059741	Myl3	-2.58888	0.00253238
ENSMUSG00000020216	Jsrp1	-2.58648	0.00020346
ENSMUSG00000049115	Agtr1a	-2.58639	0.000507114
ENSMUSG00000023192	Grm2	-2.58206	0.00139564
ENSMUSG00000015709	Arnt2	-2.57959	2.49371e-25
ENSMUSG00000048142	Nat8l	-2.5773	9.78706e-18
ENSMUSG00000032625	Thsd7a	-2.57664	6.98538e-10
ENSMUSG00000043496	Tril	-2.57587	6.92965e-10
ENSMUSG00000068740	Celsr2	-2.57464	1.33828e-35
ENSMUSG00000054727	1700013H16Rik	-2.5732	0.000257545
ENSMUSG00000090625	Gm20721	-2.57067	1.10182e-05
ENSMUSG00000040260	Daam2	-2.57003	3.09348e-05
ENSMUSG00000020102	Slc16a7	-2.56909	0.00650094
ENSMUSG00000022425	Enpp2	-2.56814	0.00354438
ENSMUSG00000028525	Pde4b	-2.56628	0.000326195
ENSMUSG00000045639	Zfp629	-2.56102	7.63587e-25
ENSMUSG00000016624	Phf21b	-2.55593	4.09075e-22
ENSMUSG00000032852	Rspo4	-2.5518	0.00838282
ENSMUSG00000032816	Igdcc4	-2.55058	6.11917e-12
ENSMUSG00000031137	Fgf13	-2.54791	1.67446e-08
ENSMUSG00000033585	Ndn	-2.54624	4.24031e-26
ENSMUSG00000035934	Pknox2	-2.54521	5.7502e-16
ENSMUSG00000096999	Gm26793	-2.54449	0.00310773
ENSMUSG00000028399	Ptprd	-2.54431	2.0824e-07
ENSMUSG00000003992	Ssbp2	-2.54408	2.14448e-22
ENSMUSG00000009075	Cabp7	-2.54398	1.84601e-06
ENSMUSG00000031170	Slc38a5	-2.5402	0.00733287
ENSMUSG00000074793	Hspa12b	-2.53747	2.22945e-07
ENSMUSG00000054074	Skida1	-2.53692	2.47325e-27
ENSMUSG00000103749	Pcdhgb5	-2.53652	0.000113982
ENSMUSG00000028876	Epha10	-2.53441	7.47483e-05
ENSMUSG00000031428	Zcchc18	-2.53416	1.56568e-16
ENSMUSG00000020814	Mxra7	-2.53375	1.23718e-21
ENSMUSG00000037138	Aff3	-2.5333	1.65137e-20
ENSMUSG00000039860	Srrm3	-2.53091	0.00151808
ENSMUSG00000030030	1700003E16Rik	-2.53017	0.00208376
ENSMUSG00000070056	Mfhas1	-2.52664	2.01195e-17
ENSMUSG00000022840	Adcy5	-2.52629	1.6295e-06
ENSMUSG00000103677	Pcdhga4	-2.52615	0.000118109
ENSMUSG00000028799	Zfp362	-2.52467	2.16086e-21
ENSMUSG00000018909	Arrb1	-2.52238	3.7701e-35
ENSMUSG00000025666	Tmem47	-2.52209	1.47227e-31
ENSMUSG00000096883	Shisa8	-2.51828	6.6205e-05
ENSMUSG00000057716	Tmem178b	-2.51778	0.00418865
ENSMUSG00000029121	Crmp1	-2.51718	9.71841e-38
ENSMUSG00000022577	Ly6h	-2.51598	0.00130815
ENSMUSG00000010175	Prox1	-2.51497	8.53951e-09
ENSMUSG00000056069	Otulinl	-2.51395	7.29729e-05
ENSMUSG00000015222	Map2	-2.51338	7.57948e-20
ENSMUSG00000025104	Hdgfl3	-2.50976	2.72151e-21
ENSMUSG00000112941	Gm48623	-2.50615	0.00744391
ENSMUSG00000027581	Stmn3	-2.50465	6.93741e-12
ENSMUSG00000002602	Axl	-2.5044	8.38391e-17
ENSMUSG00000063632	Sox11	-2.50311	7.93833e-27
ENSMUSG00000051146	Camk2n2	-2.49962	3.26974e-06
ENSMUSG00000022842	Ece2	-2.49865	8.57943e-07
ENSMUSG00000044338	Aplnr	-2.49697	0.00692467
ENSMUSG00000041703	Zic5	-2.48829	6.9532e-08
ENSMUSG00000049047	Armcx3	-2.48738	2.26483e-22
ENSMUSG00000084910	C630043F03Rik	-2.48507	0.00348904
ENSMUSG00000103585	Pcdhgb4	-2.4842	6.64069e-06
ENSMUSG00000095930	Nim1k	-2.47871	1.33291e-06
ENSMUSG00000063919	Srrm4	-2.47662	1.35492e-09
ENSMUSG00000010461	Eya4	-2.47641	9.52426e-05
ENSMUSG00000026173	Plcd4	-2.47456	1.1606e-05
ENSMUSG00000025321	Itgb8	-2.47391	2.46237e-09
ENSMUSG00000022361	Zhx1	-2.47372	3.28838e-15
ENSMUSG00000036815	Dpp10	-2.47055	0.00290229
ENSMUSG00000028524	Sgip1	-2.46944	1.16572e-05
ENSMUSG00000024112	Cacna1h	-2.467	6.21721e-11
ENSMUSG00000024924	Vldlr	-2.46634	1.92486e-15
ENSMUSG00000044362	Ccdc89	-2.46441	3.81532e-05
ENSMUSG00000052957	Gas1	-2.46235	9.76863e-15
ENSMUSG00000030674	Qprt	-2.46069	4.33935e-17
ENSMUSG00000069171	Nr2f1	-2.45958	0.000319478
ENSMUSG00000059049	Frem1	-2.45762	0.000279642
ENSMUSG00000019647	Sema6a	-2.4542	2.36108e-27
ENSMUSG00000031740	Mmp2	-2.45406	2.87445e-16
ENSMUSG00000030350	Prmt8	-2.45393	0.000504642
ENSMUSG00000013367	Iglon5	-2.45386	6.11379e-17
ENSMUSG00000027204	Fbn1	-2.45207	1.27449e-09
ENSMUSG00000020642	Rnf144a	-2.45153	9.30828e-19
ENSMUSG00000036273	Lrrk2	-2.4509	0.000185856
ENSMUSG00000011171	Vipr2	-2.45039	0.00439734
ENSMUSG00000031227	Magee1	-2.44763	9.42665e-08
ENSMUSG00000057751	Megf6	-2.44743	1.85725e-29
ENSMUSG00000040913	Fbxw4	-2.44686	1.00809e-11
ENSMUSG00000025389	Mip	-2.4463	1.66234e-10
ENSMUSG00000038738	Shank1	-2.44455	2.3676e-14
ENSMUSG00000058571	Gpc6	-2.44398	2.26003e-14
ENSMUSG00000021125	Arg2	-2.44363	0.000156813
ENSMUSG00000029376	Mthfd2l	-2.44318	3.56508e-11
ENSMUSG00000060568	Fam78b	-2.44231	6.71253e-06
ENSMUSG00000035279	Ssc5d	-2.44228	3.72568e-06
ENSMUSG00000004267	Eno2	-2.43923	9.74895e-15
ENSMUSG00000074785	Plxnc1	-2.43734	3.15408e-07
ENSMUSG00000086173	Kis2	-2.43649	0.00847333
ENSMUSG00000087177	E130307A14Rik	-2.43457	1.45431e-08
ENSMUSG00000035403	Crb2	-2.43162	1.74091e-19
ENSMUSG00000032733	Snx33	-2.43102	9.26329e-19
ENSMUSG00000015316	Slamf1	-2.43079	0.00917767
ENSMUSG00000066191	Anks6	-2.43036	1.13662e-08
ENSMUSG00000070576	Mn1	-2.42952	3.27129e-13
ENSMUSG00000024295	Cyp4f41-ps	-2.42848	0.000982195
ENSMUSG00000052921	Arhgef15	-2.42787	1.63986e-09
ENSMUSG00000021010	Npas3	-2.42742	0.00551792
ENSMUSG00000029563	Foxp2	-2.4255	0.00555937
ENSMUSG00000001300	Efnb2	-2.42418	5.57445e-30
ENSMUSG00000017667	Zfp334	-2.42114	1.89928e-28
ENSMUSG00000072621	Slfn10-ps	-2.4201	0.0084498
ENSMUSG00000036523	Greb1	-2.41933	3.76616e-32
ENSMUSG00000038555	Reep2	-2.41588	6.66609e-13
ENSMUSG00000067341	H2-Eb2	-2.41075	0.00362176
ENSMUSG00000057337	Chst3	-2.40891	3.66278e-08
ENSMUSG00000068105	Tnfrsf13c	-2.40573	0.00687208
ENSMUSG00000022758	P2rx6	-2.40508	0.0082848
ENSMUSG00000053137	Mapk11	-2.40031	7.13376e-25
ENSMUSG00000009292	Trpm2	-2.39613	0.00436641
ENSMUSG00000021281	Tnfaip2	-2.39567	6.93624e-06
ENSMUSG00000029086	Prom1	-2.39415	1.14438e-30
ENSMUSG00000019982	Myb	-2.39174	1.78083e-13
ENSMUSG00000060594	Layn	-2.39002	0.00478375
ENSMUSG00000055733	Nap1l3	-2.39002	4.35362e-06
ENSMUSG00000039611	Tmem246	-2.38836	8.11454e-11
ENSMUSG00000022245	Skor1	-2.38751	0.00956484
ENSMUSG00000024238	Zeb1	-2.38528	4.71851e-18
ENSMUSG00000000202	Btbd17	-2.38143	6.64882e-07
ENSMUSG00000027239	Mdk	-2.37837	1.02687e-30
ENSMUSG00000039485	Tspyl4	-2.37836	2.7568e-18
ENSMUSG00000036862	Dchs1	-2.37691	1.33484e-15
ENSMUSG00000022994	Adcy6	-2.37557	8.45662e-29
ENSMUSG00000036834	Plch1	-2.37505	1.78141e-29
ENSMUSG00000028358	Zfp618	-2.37453	8.46721e-14
ENSMUSG00000103088	Pcdhgb6	-2.37343	2.48054e-05
ENSMUSG00000031283	Chrdl1	-2.37303	7.0442e-10
ENSMUSG00000049550	Clip1	-2.37302	1.08613e-31
ENSMUSG00000045534	Kcna5	-2.3712	6.27994e-05
ENSMUSG00000052713	Zfp608	-2.36848	2.14251e-33
ENSMUSG00000035200	Chrnb4	-2.36644	0.000559453
ENSMUSG00000034685	Fam171a2	-2.36455	2.73958e-20
ENSMUSG00000079481	Nhsl2	-2.36391	3.34028e-11
ENSMUSG00000038011	Dnah10	-2.36351	1.89261e-11
ENSMUSG00000056258	Kcnq3	-2.36133	0.000388151
ENSMUSG00000058897	Col25a1	-2.35854	0.00983646
ENSMUSG00000042834	Nrep	-2.35853	6.85601e-26
ENSMUSG00000056004	9330182L06Rik	-2.353	5.35827e-05
ENSMUSG00000070424	Art5	-2.35024	2.0488e-05
ENSMUSG00000031209	Heph	-2.34925	4.84838e-10
ENSMUSG00000031134	Rbmx	-2.34866	1.71366e-29
ENSMUSG00000052373	Mpp3	-2.34825	2.89179e-10
ENSMUSG00000094910	D430019H16Rik	-2.34768	1.17579e-12
ENSMUSG00000099908	Gm28539	-2.34728	0.00563365
ENSMUSG00000058056	Palld	-2.34726	2.63675e-29
ENSMUSG00000022790	Igsf11	-2.34586	0.000102176
ENSMUSG00000051177	Plcb1	-2.34571	9.10212e-05
ENSMUSG00000040867	Begain	-2.34184	1.23417e-05
ENSMUSG00000041673	Lrrc18	-2.33758	0.00782248
ENSMUSG00000038248	Sobp	-2.33643	3.61629e-05
ENSMUSG00000014602	Kif1a	-2.33627	1.71613e-32
ENSMUSG00000054423	Cadps	-2.33266	7.68592e-08
ENSMUSG00000040663	Clcf1	-2.33151	0.000171597
ENSMUSG00000030930	Chst15	-2.32928	2.22416e-12
ENSMUSG00000055022	Cntn1	-2.32627	0.00745456
ENSMUSG00000054640	Slc8a1	-2.324	8.3996e-05
ENSMUSG00000028755	Cda	-2.32153	0.000184692
ENSMUSG00000028402	Mpdz	-2.31787	4.87254e-32
ENSMUSG00000037235	Mxd4	-2.31077	6.32166e-21
ENSMUSG00000027684	Mecom	-2.31044	3.03213e-09
ENSMUSG00000049804	Armcx4	-2.30971	4.49292e-31
ENSMUSG00000070498	Tmem132b	-2.30953	0.00452629
ENSMUSG00000045932	Ifit2	-2.30689	1.17331e-08
ENSMUSG00000031104	Rab33a	-2.30443	0.000218524
ENSMUSG00000005057	Sh2b2	-2.30228	2.4436e-09
ENSMUSG00000042246	Tmc7	-2.29897	7.36467e-13
ENSMUSG00000034687	Fras1	-2.29726	2.86084e-30
ENSMUSG00000030055	Rab43	-2.29653	0.00562011
ENSMUSG00000022054	Nefm	-2.29622	5.96261e-12
ENSMUSG00000037568	Vash2	-2.29543	5.93936e-15
ENSMUSG00000039747	Orai2	-2.29104	4.58524e-07
ENSMUSG00000002107	Celf2	-2.29053	7.13286e-27
ENSMUSG00000032036	Kirrel3	-2.29033	0.00049452
ENSMUSG00000045838	Ccdc9b	-2.28988	0.00331648
ENSMUSG00000020333	Acsl6	-2.28984	1.00629e-09
ENSMUSG00000049122	Frmd3	-2.28887	0.00025875
ENSMUSG00000007817	Zmiz1	-2.28596	3.3142e-38
ENSMUSG00000026204	Ptprn	-2.2845	2.15769e-16
ENSMUSG00000095440	Fignl2	-2.28368	5.9741e-23
ENSMUSG00000017969	Ptgis	-2.28166	1.88346e-17
ENSMUSG00000061143	Maml3	-2.28099	1.65303e-20
ENSMUSG00000037386	Rims2	-2.28077	2.33608e-18
ENSMUSG00000003657	Calb2	-2.27976	1.53757e-08
ENSMUSG00000041907	Gpr45	-2.27441	0.000520098
ENSMUSG00000055202	Zfp811	-2.27209	1.06554e-18
ENSMUSG00000032131	Abcg4	-2.27175	0.00804228
ENSMUSG00000033152	Podxl2	-2.26957	3.47539e-05
ENSMUSG00000045589	Frrs1l	-2.26929	1.72521e-06
ENSMUSG00000067818	Myl9	-2.26892	4.88823e-09
ENSMUSG00000013846	St3gal1	-2.2687	1.00396e-09
ENSMUSG00000034488	Edil3	-2.26772	6.52392e-05
ENSMUSG00000020020	Usp44	-2.26586	7.97183e-24
ENSMUSG00000047013	Fbxo41	-2.26028	8.66576e-05
ENSMUSG00000030401	Rtn2	-2.26027	5.72617e-18
ENSMUSG00000024548	Setbp1	-2.25965	9.47658e-18
ENSMUSG00000027523	Gnas	-2.25949	2.71937e-32
ENSMUSG00000075592	Nynrin	-2.25516	9.59004e-30
ENSMUSG00000061451	Tmem151a	-2.25388	0.000272819
ENSMUSG00000031239	Itm2a	-2.25333	5.31558e-16
ENSMUSG00000045377	Tmem88	-2.2529	1.21776e-16
ENSMUSG00000050288	Fzd2	-2.24781	8.49228e-28
ENSMUSG00000036959	Bcorl1	-2.24492	2.92317e-23
ENSMUSG00000070858	Gm1673	-2.2435	5.27627e-05
ENSMUSG00000033948	Zswim5	-2.2429	5.93936e-15
ENSMUSG00000039741	Bahcc1	-2.24273	6.38076e-20
ENSMUSG00000001761	Smo	-2.23637	3.52839e-23
ENSMUSG00000037784	Dzip1l	-2.2352	1.72013e-19
ENSMUSG00000072875	Gpr27	-2.23481	2.68648e-06
ENSMUSG00000048482	Bdnf	-2.23479	0.000187525
ENSMUSG00000069072	Slc7a14	-2.23452	0.000285202
ENSMUSG00000079022	Col22a1	-2.23223	1.83341e-05
ENSMUSG00000074918	Inafm2	-2.23034	3.95363e-08
ENSMUSG00000006270	Vax1	-2.22976	0.00532093
ENSMUSG00000031246	Sh3bgrl	-2.22944	7.30367e-20
ENSMUSG00000043557	Mdga1	-2.22734	1.26074e-06
ENSMUSG00000049092	Gpr137c	-2.22643	0.00451851
ENSMUSG00000051359	Ncald	-2.22434	9.97509e-05
ENSMUSG00000074766	Ism1	-2.22393	0.00402525
ENSMUSG00000053395	Cacng8	-2.22312	0.00204751
ENSMUSG00000038390	Gpr162	-2.22275	3.03995e-18
ENSMUSG00000063804	Lin28b	-2.22255	2.83336e-24
ENSMUSG00000026833	Olfm1	-2.22207	2.28612e-16
ENSMUSG00000026620	Mark1	-2.21908	1.9364e-12
ENSMUSG00000027901	Dennd2d	-2.21775	0.00207581
ENSMUSG00000023033	Scn8a	-2.21744	1.46782e-17
ENSMUSG00000102748	Pcdhgb2	-2.21361	0.00120746
ENSMUSG00000032936	Camkv	-2.21034	5.30331e-15
ENSMUSG00000025867	Cplx2	-2.20954	1.58728e-14
ENSMUSG00000052889	Prkcb	-2.20952	7.90239e-07
ENSMUSG00000030256	Bhlhe41	-2.20764	4.68278e-08
ENSMUSG00000025375	Aatk	-2.20602	5.19911e-05
ENSMUSG00000026482	Rgl1	-2.20461	1.76858e-14
ENSMUSG00000020105	Lrig3	-2.20212	1.94016e-32
ENSMUSG00000117975	Itprip	-2.20181	1.89394e-16
ENSMUSG00000022048	Dpysl2	-2.19991	9.83123e-18
ENSMUSG00000048915	Efna5	-2.19705	5.65759e-12
ENSMUSG00000033460	Armcx1	-2.19282	2.32434e-26
ENSMUSG00000028661	Epha8	-2.19253	0.00251945
ENSMUSG00000024691	Fam111a	-2.18738	2.52669e-16
ENSMUSG00000017314	Mpp2	-2.18563	7.4155e-14
ENSMUSG00000025352	Gdf11	-2.18493	2.85109e-14
ENSMUSG00000028926	Cdk14	-2.18127	9.05336e-14
ENSMUSG00000057315	Arhgap24	-2.18074	0.000928653
ENSMUSG00000036334	Igsf10	-2.18055	2.42799e-07
ENSMUSG00000037492	Zmat4	-2.18018	9.99286e-06
ENSMUSG00000063972	Nr6a1	-2.17995	3.9175e-29
ENSMUSG00000034780	B3galt1	-2.17961	3.84128e-05
ENSMUSG00000025592	Dach2	-2.17887	0.00324509
ENSMUSG00000031891	Hsd11b2	-2.17506	1.44632e-05
ENSMUSG00000033006	Sox10	-2.17456	0.00827361
ENSMUSG00000017466	Timp2	-2.17443	1.32724e-14
ENSMUSG00000050105	Grrp1	-2.17208	0.000913631
ENSMUSG00000006457	Actn3	-2.172	9.38858e-11
ENSMUSG00000026259	Ngef	-2.17176	0.000702505
ENSMUSG00000109224	Tmem147os	-2.17078	0.00113982
ENSMUSG00000024600	Slc27a6	-2.16928	0.000166821
ENSMUSG00000015224	Cyp2j9	-2.16753	0.0035605
ENSMUSG00000032940	Rbm11	-2.16685	0.00237424
ENSMUSG00000042425	Frmpd3	-2.16676	0.00976402
ENSMUSG00000058740	Kcnt1	-2.16642	2.39803e-05
ENSMUSG00000022231	Sema5a	-2.16583	2.29891e-18
ENSMUSG00000031972	Acta1	-2.16547	0.00137551
ENSMUSG00000030525	Chrna7	-2.16416	5.22008e-09
ENSMUSG00000026207	Speg	-2.16304	7.73723e-21
ENSMUSG00000027253	Lrp4	-2.16053	3.27742e-24
ENSMUSG00000106951	5930430L01Rik	-2.16049	0.0023549
ENSMUSG00000024302	Dtna	-2.16045	6.51339e-14
ENSMUSG00000027996	Sfrp2	-2.15965	3.74078e-20
ENSMUSG00000042804	Gpr153	-2.15496	1.56464e-14
ENSMUSG00000079654	Prrt4	-2.1542	0.00993247
ENSMUSG00000067786	Nnat	-2.15362	7.52453e-35
ENSMUSG00000021047	Nova1	-2.15318	1.44109e-11
ENSMUSG00000033149	Phldb2	-2.15253	3.85007e-21
ENSMUSG00000035226	Rims4	-2.15123	5.01447e-05
ENSMUSG00000033510	Otud7a	-2.14988	0.00379613
ENSMUSG00000021364	Elovl2	-2.14778	1.74463e-12
ENSMUSG00000031870	Pgr	-2.1475	0.000487152
ENSMUSG00000033436	Armcx2	-2.14579	1.22018e-22
ENSMUSG00000070526	Peg12	-2.14438	1.23733e-09
ENSMUSG00000055639	Dach1	-2.14395	0.000440373
ENSMUSG00000023868	Pde10a	-2.14244	1.75664e-07
ENSMUSG00000059878	Zfp422	-2.14234	2.03755e-17
ENSMUSG00000032878	Ccdc85a	-2.14222	1.01844e-05
ENSMUSG00000040699	Limd2	-2.13907	5.15866e-25
ENSMUSG00000039607	Rbms3	-2.13437	0.00605238
ENSMUSG00000045201	Lrrc3b	-2.13207	0.000423807
ENSMUSG00000004031	Brinp2	-2.1314	0.000330345
ENSMUSG00000029869	Ephb6	-2.13133	4.40921e-12
ENSMUSG00000024424	Ttc39c	-2.13023	1.05755e-06
ENSMUSG00000031079	Zfp300	-2.12846	0.00821622
ENSMUSG00000046329	Slc25a23	-2.12829	8.47193e-22
ENSMUSG00000037972	Snn	-2.12761	1.36834e-25
ENSMUSG00000027276	Jag1	-2.12581	4.76631e-18
ENSMUSG00000031431	Tsc22d3	-2.12387	9.85913e-17
ENSMUSG00000104968	Gm43803	-2.1183	7.43632e-05
ENSMUSG00000052331	Ankrd44	-2.11819	5.18993e-05
ENSMUSG00000031790	Mmp15	-2.11793	3.89276e-20
ENSMUSG00000034109	Golim4	-2.11222	7.28556e-17
ENSMUSG00000034675	Dbn1	-2.10963	2.22962e-31
ENSMUSG00000058252	Tcp11x2	-2.10705	0.00532777
ENSMUSG00000107705	Gm45062	-2.10699	5.34148e-11
ENSMUSG00000001870	Ltbp1	-2.10411	9.20336e-19
ENSMUSG00000067377	Tspan6	-2.10286	8.17185e-19
ENSMUSG00000028698	Pik3r3	-2.09965	7.20609e-20
ENSMUSG00000028020	Glrb	-2.09618	0.00583817
ENSMUSG00000026930	Gpsm1	-2.09413	1.63432e-24
ENSMUSG00000040929	Rfx3	-2.09359	2.5457e-23
ENSMUSG00000030707	Coro1a	-2.09306	1.19502e-08
ENSMUSG00000027792	Bche	-2.08775	4.40869e-05
ENSMUSG00000023911	Flywch2	-2.08756	1.24869e-07
ENSMUSG00000032558	Nphp3	-2.08615	1.04267e-15
ENSMUSG00000024420	Zfp521	-2.08523	1.08703e-23
ENSMUSG00000020181	Nav3	-2.08477	0.0015276
ENSMUSG00000067629	Syngap1	-2.08406	3.43128e-27
ENSMUSG00000025938	Slco5a1	-2.08388	2.94191e-08
ENSMUSG00000038718	Pbx3	-2.08154	5.81684e-15
ENSMUSG00000068747	Sort1	-2.08137	6.90056e-37
ENSMUSG00000108841	Frmpd2	-2.07594	0.00429863
ENSMUSG00000042734	Ttc9	-2.07196	4.02451e-08
ENSMUSG00000034832	Tet3	-2.06941	5.41189e-34
ENSMUSG00000053441	Adamts19	-2.06866	1.71813e-09
ENSMUSG00000050272	Dscam	-2.06614	0.000424853
ENSMUSG00000067279	Ppp1r3c	-2.06465	0.00899872
ENSMUSG00000031160	Eras	-2.06207	4.72945e-13
ENSMUSG00000017943	Gdap1l1	-2.06146	2.32718e-08
ENSMUSG00000031342	Gpm6b	-2.06139	0.000895813
ENSMUSG00000025742	Prps2	-2.05985	9.2682e-15
ENSMUSG00000020674	Pxdn	-2.05905	5.84653e-33
ENSMUSG00000040146	Rgl3	-2.05711	3.70837e-08
ENSMUSG00000041420	Meis3	-2.05377	8.84857e-15
ENSMUSG00000071317	Bves	-2.05318	0.000405671
ENSMUSG00000054675	Tmem119	-2.05272	0.0033552
ENSMUSG00000046204	Pnma2	-2.05111	8.314e-12
ENSMUSG00000042529	Kcnj12	-2.04864	0.000342283
ENSMUSG00000075389	2810410L24Rik	-2.04505	0.000394273
ENSMUSG00000074643	Cpne1	-2.04439	4.45698e-16
ENSMUSG00000031214	Ophn1	-2.04431	1.42852e-11
ENSMUSG00000025905	Oprk1	-2.04257	0.00162722
ENSMUSG00000111390	Gm48796	-2.04089	1.81409e-07
ENSMUSG00000030263	Lrmp	-2.04057	1.66345e-09
ENSMUSG00000034958	Atcay	-2.03962	0.000202159
ENSMUSG00000030796	Tead2	-2.03953	2.8743e-26
ENSMUSG00000042763	Maneal	-2.03919	4.1894e-08
ENSMUSG00000086061	Gm13075	-2.03814	0.00379503
ENSMUSG00000028246	Faxc	-2.0362	6.40125e-10
ENSMUSG00000040204	Pclaf	-2.0319	1.29757e-29
ENSMUSG00000070304	Scn2b	-2.0314	0.0021034
ENSMUSG00000059493	Nhs	-2.02959	1.78242e-10
ENSMUSG00000050379	Septin6	-2.02777	1.44983e-24
ENSMUSG00000049511	Htr1b	-2.02703	0.00265249
ENSMUSG00000064125	Prr36	-2.02696	4.47664e-16
ENSMUSG00000001313	Rnd2	-2.02359	6.73989e-15
ENSMUSG00000029843	Slc13a4	-2.02293	0.000969314
ENSMUSG00000037016	Frem2	-2.0221	1.99935e-24
ENSMUSG00000060961	Slc4a4	-2.02155	7.62782e-07
ENSMUSG00000026556	Vangl2	-2.02108	1.17336e-26
ENSMUSG00000025427	Rnf165	-2.01909	1.33402e-14
ENSMUSG00000102543	Pcdhgc5	-2.01904	0.00383571
ENSMUSG00000038777	Sema6c	-2.01864	2.34493e-07
ENSMUSG00000104063	Pcdhgb7	-2.01681	0.00562011
ENSMUSG00000018381	Abi3	-2.0166	0.00595842
ENSMUSG00000035285	Nat14	-2.01649	0.00013795
ENSMUSG00000019944	Rhobtb1	-2.01522	4.14602e-09
ENSMUSG00000000184	Ccnd2	-2.01421	3.09707e-05
ENSMUSG00000022358	Fbxo32	-2.01247	8.72295e-07
ENSMUSG00000027765	P2ry1	-2.00983	0.00176784
ENSMUSG00000052396	Mogat2	-2.00973	7.1666e-11
ENSMUSG00000036904	Fzd8	-2.00546	3.43835e-12
ENSMUSG00000031245	Hmgn5	-2.00219	1.70512e-23
ENSMUSG00000039579	Grin3a	-2.00185	0.00243578
ENSMUSG00000078894	2210418O10Rik	-1.99946	3.71543e-10
ENSMUSG00000036030	Prtg	-1.99866	3.33479e-21
ENSMUSG00000037949	Ano10	-1.99664	2.29056e-13
ENSMUSG00000028804	Csmd2	-1.99576	0.000290307
ENSMUSG00000051855	Mest	-1.99449	7.01892e-17
ENSMUSG00000038517	Tbkbp1	-1.98943	2.28979e-13
ENSMUSG00000037621	Atoh8	-1.98863	0.0070235
ENSMUSG00000033737	Fndc3c1	-1.98856	1.26077e-23
ENSMUSG00000030518	Fam189a1	-1.98774	0.00849906
ENSMUSG00000021268	Meg3	-1.9874	1.94207e-22
ENSMUSG00000040596	Pogk	-1.98679	1.47463e-10
ENSMUSG00000023964	Calcr	-1.98589	0.00118502
ENSMUSG00000015452	Ager	-1.98478	0.000135794
ENSMUSG00000062661	Ncs1	-1.98242	1.31831e-16
ENSMUSG00000103332	Pcdhga2	-1.98169	7.82634e-05
ENSMUSG00000091337	Eid1	-1.97695	3.3862e-15
ENSMUSG00000086596	Susd5	-1.97536	0.00155155
ENSMUSG00000048216	Gpr85	-1.97273	4.46641e-06
ENSMUSG00000045287	Rtn4rl1	-1.96894	1.56955e-05
ENSMUSG00000024247	Pkdcc	-1.9673	2.19181e-11
ENSMUSG00000028519	Dab1	-1.96675	5.30071e-16
ENSMUSG00000027797	Dclk1	-1.9653	4.5516e-06
ENSMUSG00000045215	Asxl3	-1.96458	4.94896e-08
ENSMUSG00000038910	Plcl2	-1.96443	7.00211e-08
ENSMUSG00000035929	H2-Q4	-1.96246	3.36505e-11
ENSMUSG00000050640	Tmem150c	-1.96203	0.00484762
ENSMUSG00000051537	Gm5124	-1.96054	0.00330173
ENSMUSG00000040710	St8sia4	-1.95924	0.00123472
ENSMUSG00000053965	Pde5a	-1.95787	2.02659e-19
ENSMUSG00000027075	Slc43a1	-1.95629	2.23205e-12
ENSMUSG00000035305	Ror1	-1.95407	2.48662e-07
ENSMUSG00000020723	Cacng4	-1.95331	2.66355e-07
ENSMUSG00000070425	Xntrpc	-1.95183	5.85905e-05
ENSMUSG00000035357	Pdzrn3	-1.94706	2.80899e-09
ENSMUSG00000031073	Fgf15	-1.94491	2.72834e-07
ENSMUSG00000085037	4933421O10Rik	-1.94441	0.00283703
ENSMUSG00000041235	Chd7	-1.94356	1.49552e-18
ENSMUSG00000040339	Fam102b	-1.94001	2.88751e-11
ENSMUSG00000025650	Col7a1	-1.93981	2.08834e-10
ENSMUSG00000024403	Atp6v1g2	-1.93679	0.00252113
ENSMUSG00000078640	Gm11627	-1.93614	0.00358528
ENSMUSG00000061666	Gdpd1	-1.93525	4.91991e-08
ENSMUSG00000026443	Lrrn2	-1.93426	0.000213955
ENSMUSG00000066800	Rnasel	-1.93352	0.00698143
ENSMUSG00000049823	Zbtb12	-1.93155	7.68961e-17
ENSMUSG00000064179	Tnnt1	-1.93139	8.41434e-12
ENSMUSG00000058254	Tspan7	-1.92964	5.20829e-20
ENSMUSG00000042182	Bend6	-1.92845	0.00151614
ENSMUSG00000036412	Arsi	-1.92812	0.00029264
ENSMUSG00000047238	Mageh1	-1.92611	3.94694e-13
ENSMUSG00000072066	6720489N17Rik	-1.92379	1.18963e-06
ENSMUSG00000057406	Nsd2	-1.92301	6.69978e-28
ENSMUSG00000028995	Fam126a	-1.92159	5.4628e-15
ENSMUSG00000052917	Senp7	-1.91559	8.73576e-08
ENSMUSG00000049791	Fzd4	-1.91556	1.37276e-13
ENSMUSG00000025658	Cnksr2	-1.91253	0.000532703
ENSMUSG00000090125	Pou3f1	-1.91155	2.35213e-06
ENSMUSG00000040990	Sh3kbp1	-1.90791	8.38887e-08
ENSMUSG00000028664	Ephb2	-1.90745	2.56585e-20
ENSMUSG00000030032	Wdr54	-1.90744	5.79146e-06
ENSMUSG00000020086	Macroh2a2	-1.90491	1.83201e-18
ENSMUSG00000067925	Rtl8a	-1.9046	2.19471e-13
ENSMUSG00000046613	Vwa5b2	-1.90418	0.000256044
ENSMUSG00000046699	Slitrk4	-1.90404	0.00396575
ENSMUSG00000023903	Mmp25	-1.90374	2.25816e-06
ENSMUSG00000044528	Tram1l1	-1.90341	0.000257695
ENSMUSG00000038486	Sv2a	-1.90072	4.01998e-07
ENSMUSG00000118219	Gm29695	-1.89813	2.44084e-05
ENSMUSG00000034205	Loxl2	-1.89248	1.79348e-12
ENSMUSG00000034949	Zfr2	-1.89196	0.0019824
ENSMUSG00000043487	Acot6	-1.89038	0.00311154
ENSMUSG00000027603	Ggt7	-1.88989	1.77176e-07
ENSMUSG00000023999	Kif6	-1.88948	0.00580581
ENSMUSG00000015599	Ttbk1	-1.8867	1.69292e-07
ENSMUSG00000013698	Pea15a	-1.88523	7.28509e-25
ENSMUSG00000030393	Zik1	-1.8851	2.41864e-13
ENSMUSG00000026029	Casp8	-1.8835	4.19343e-06
ENSMUSG00000021318	Gli3	-1.88298	4.36369e-26
ENSMUSG00000057329	Bcl2	-1.88296	0.000215378
ENSMUSG00000022176	Rem2	-1.88216	0.00396215
ENSMUSG00000113585	Gm19605	-1.88146	0.00449482
ENSMUSG00000021763	BC067074	-1.87917	6.72539e-08
ENSMUSG00000027799	Nbea	-1.87911	9.1033e-18
ENSMUSG00000027030	Stk39	-1.87596	6.19495e-09
ENSMUSG00000117748	Gm50241	-1.87581	0.00576326
ENSMUSG00000046814	Gchfr	-1.87458	0.000109804
ENSMUSG00000040372	Gpr63	-1.87424	0.00639338
ENSMUSG00000050947	Amigo1	-1.87321	2.65981e-05
ENSMUSG00000035045	Zc3h12b	-1.87306	0.000450656
ENSMUSG00000030527	Crtc3	-1.87297	2.74375e-07
ENSMUSG00000020312	Shc2	-1.87222	1.42236e-15
ENSMUSG00000032643	Fhl3	-1.87012	1.08547e-07
ENSMUSG00000067878	Map7d3	-1.8669	2.06129e-06
ENSMUSG00000042129	Rassf4	-1.86606	1.88963e-08
ENSMUSG00000021589	Rhobtb3	-1.86332	5.33951e-17
ENSMUSG00000020387	Jade2	-1.86315	2.50311e-08
ENSMUSG00000037032	Apbb1	-1.86061	2.03863e-16
ENSMUSG00000025790	Slco3a1	-1.86039	3.28412e-07
ENSMUSG00000117042	2700054A10Rik	-1.86033	0.00522348
ENSMUSG00000052534	Pbx1	-1.85984	1.12862e-24
ENSMUSG00000103081	Pcdhgb8	-1.85934	0.0033298
ENSMUSG00000003534	Ddr1	-1.85917	3.81897e-29
ENSMUSG00000034040	Galnt17	-1.85826	0.000563308
ENSMUSG00000038319	Kcnh2	-1.85677	4.32908e-13
ENSMUSG00000047003	Zfp41	-1.85615	3.34511e-21
ENSMUSG00000022324	Matn2	-1.85591	2.23521e-07
ENSMUSG00000097504	4930516B21Rik	-1.85055	7.22622e-10
ENSMUSG00000032186	Tmod2	-1.8496	1.86886e-13
ENSMUSG00000072653	Zfp783	-1.84784	2.80549e-05
ENSMUSG00000023959	Clic5	-1.84568	0.00900319
ENSMUSG00000064325	Hhip	-1.8454	0.00298734
ENSMUSG00000031224	Magee2	-1.84372	0.0053209
ENSMUSG00000046743	Fat4	-1.84174	0.000737038
ENSMUSG00000024851	Pitpnm1	-1.84156	1.50593e-13
ENSMUSG00000039316	Rftn1	-1.83693	5.85334e-07
ENSMUSG00000042078	Svop	-1.83507	0.00274766
ENSMUSG00000034686	Prr7	-1.83458	0.000484273
ENSMUSG00000040327	Cul9	-1.8333	8.68864e-05
ENSMUSG00000000693	Loxl3	-1.83327	2.46764e-05
ENSMUSG00000021725	Parp8	-1.83241	5.06494e-06
ENSMUSG00000023909	Paqr4	-1.8322	4.82255e-05
ENSMUSG00000027985	Lef1	-1.83136	0.00245059
ENSMUSG00000022490	Ppp1r1a	-1.82939	2.22765e-14
ENSMUSG00000030020	Prickle2	-1.82799	3.98081e-05
ENSMUSG00000031340	Gabre	-1.82767	0.000454793
ENSMUSG00000051499	Zfp786	-1.82747	0.00041671
ENSMUSG00000031565	Fgfr1	-1.82658	6.00989e-21
ENSMUSG00000046607	Hrk	-1.82374	4.26385e-07
ENSMUSG00000027339	Rassf2	-1.81924	1.02327e-11
ENSMUSG00000038022	Mindy4	-1.81887	9.96216e-09
ENSMUSG00000068699	Flnc	-1.81788	6.18966e-23
ENSMUSG00000037172	Dennd11	-1.81788	4.97467e-17
ENSMUSG00000047045	Tmem164	-1.81743	2.03794e-19
ENSMUSG00000046152	Fut10	-1.81646	1.46392e-08
ENSMUSG00000022261	Sdc2	-1.81554	4.55603e-10
ENSMUSG00000026880	Stom	-1.81483	4.18905e-10
ENSMUSG00000047414	Flrt2	-1.81371	0.00128745
ENSMUSG00000040270	Bach2	-1.80791	7.16718e-10
ENSMUSG00000061436	Hipk2	-1.80634	1.28036e-18
ENSMUSG00000020901	Pik3r5	-1.80624	0.00064284
ENSMUSG00000017897	Eya2	-1.80571	0.00478532
ENSMUSG00000041923	Nol4	-1.80445	0.00305223
ENSMUSG00000006576	Slc4a3	-1.80416	2.50049e-10
ENSMUSG00000029022	Miip	-1.80158	1.29939e-09
ENSMUSG00000055745	Rtl6	-1.79981	1.56652e-11
ENSMUSG00000027175	Tcp11l1	-1.79297	4.86829e-11
ENSMUSG00000019775	Rgs17	-1.79208	0.00106235
ENSMUSG00000040272	Accs	-1.79142	4.11867e-07
ENSMUSG00000043635	Adamts3	-1.7909	0.00072528
ENSMUSG00000018476	Kdm6b	-1.78988	3.90931e-18
ENSMUSG00000033906	Zdhhc15	-1.78637	1.71394e-09
ENSMUSG00000013921	Clip3	-1.78628	8.41399e-21
ENSMUSG00000037907	Ankrd13b	-1.78483	4.25384e-11
ENSMUSG00000031119	Gpc4	-1.78347	3.31478e-21
ENSMUSG00000062210	Tnfaip8	-1.77917	3.73648e-11
ENSMUSG00000056679	Gpr173	-1.77879	7.94146e-06
ENSMUSG00000027559	Car3	-1.77311	0.0012746
ENSMUSG00000076431	Sox4	-1.76946	7.27606e-19
ENSMUSG00000097451	Rian	-1.76943	5.92221e-16
ENSMUSG00000033316	Galnt9	-1.76768	0.000284424
ENSMUSG00000002808	Epdr1	-1.76747	1.16199e-06
ENSMUSG00000030844	Rgs10	-1.76713	0.00139017
ENSMUSG00000020886	Dlg4	-1.76483	3.64941e-17
ENSMUSG00000033257	Ttll4	-1.76159	1.12702e-21
ENSMUSG00000029385	Ccng2	-1.76101	4.62619e-11
ENSMUSG00000030559	Rab38	-1.76085	0.000723179
ENSMUSG00000038059	Smim3	-1.75927	1.7825e-05
ENSMUSG00000058756	Thra	-1.75874	1.56296e-10
ENSMUSG00000046186	Cd109	-1.75801	0.00422823
ENSMUSG00000006476	Nsmf	-1.7579	1.72894e-10
ENSMUSG00000027009	Itga4	-1.75372	0.00493675
ENSMUSG00000111063	Zkscan7	-1.7535	0.000756269
ENSMUSG00000002731	Prkra	-1.75331	2.39328e-13
ENSMUSG00000040322	Slc25a24	-1.75297	2.21763e-09
ENSMUSG00000032012	Nectin1	-1.74952	3.94096e-20
ENSMUSG00000048537	Phldb1	-1.74909	1.18356e-20
ENSMUSG00000061601	Pclo	-1.74711	1.11301e-08
ENSMUSG00000052551	Adarb2	-1.74674	0.000707189
ENSMUSG00000028795	Ccdc28b	-1.74648	4.89668e-08
ENSMUSG00000038256	Bcl9	-1.74492	2.76389e-22
ENSMUSG00000044927	H1f10	-1.74374	1.95144e-10
ENSMUSG00000050812	Ecpas	-1.74245	1.23132e-19
ENSMUSG00000020098	Pcbd1	-1.74218	0.000848951
ENSMUSG00000052928	Ctif	-1.74171	4.14329e-16
ENSMUSG00000031647	Mfap3l	-1.74054	0.000912249
ENSMUSG00000025821	Zfp282	-1.74032	3.27288e-12
ENSMUSG00000054920	Klhl5	-1.73968	1.00871e-07
ENSMUSG00000040003	Magi2	-1.73966	0.0046684
ENSMUSG00000042436	Mfap4	-1.73886	1.54756e-06
ENSMUSG00000028796	Phc2	-1.73845	2.42907e-22
ENSMUSG00000001119	Col6a1	-1.73764	0.00539746
ENSMUSG00000022263	Trio	-1.73558	2.78712e-20
ENSMUSG00000040563	Plppr2	-1.73494	3.93065e-06
ENSMUSG00000014164	Klhl3	-1.73434	0.00169309
ENSMUSG00000041144	Dnah7b	-1.73374	0.00372456
ENSMUSG00000037111	Setd7	-1.73303	1.78018e-24
ENSMUSG00000045532	C1ql1	-1.73279	1.39716e-05
ENSMUSG00000015501	Hivep2	-1.7323	0.00127121
ENSMUSG00000063229	Ldha	-1.7287	8.76766e-06
ENSMUSG00000034586	Hid1	-1.72672	2.87885e-08
ENSMUSG00000044948	Cfap43	-1.72639	0.00486437
ENSMUSG00000019856	Fam184a	-1.72603	1.69217e-07
ENSMUSG00000025738	Fbxl16	-1.72247	2.78269e-07
ENSMUSG00000033016	Nfatc1	-1.71931	0.00102877
ENSMUSG00000035109	Shc4	-1.71925	0.0062291
ENSMUSG00000029710	Ephb4	-1.71893	3.0791e-25
ENSMUSG00000038811	Gngt2	-1.71739	0.0033845
ENSMUSG00000033871	Ppargc1b	-1.71729	0.0016538
ENSMUSG00000025255	Zfhx4	-1.71573	1.30856e-07
ENSMUSG00000042104	Uggt2	-1.71542	9.04283e-10
ENSMUSG00000022610	Mapk12	-1.71484	1.96568e-15
ENSMUSG00000036882	Arhgap33	-1.71351	1.71391e-08
ENSMUSG00000031906	Smpd3	-1.70899	0.00620528
ENSMUSG00000054931	Zkscan4	-1.70623	0.00095559
ENSMUSG00000066357	Wdr6	-1.70601	1.34118e-34
ENSMUSG00000015488	Cacfd1	-1.70403	1.85921e-18
ENSMUSG00000020926	Adam11	-1.70344	1.05e-07
ENSMUSG00000034910	Pygo1	-1.70326	0.00279323
ENSMUSG00000046658	Zfp316	-1.70316	8.21747e-07
ENSMUSG00000028556	Dock7	-1.69903	7.96527e-23
ENSMUSG00000050989	Selenon	-1.69873	2.099e-15
ENSMUSG00000025997	Ikzf2	-1.69709	7.42795e-06
ENSMUSG00000029122	Evc	-1.69507	1.02873e-08
ENSMUSG00000031075	Ano1	-1.69426	0.00310482
ENSMUSG00000033597	Caskin1	-1.69421	4.19045e-05
ENSMUSG00000034813	Grip1	-1.69101	2.25075e-11
ENSMUSG00000086877	A230072C01Rik	-1.6839	0.00990634
ENSMUSG00000058152	Chsy3	-1.68385	0.00997114
ENSMUSG00000071665	Foxr2	-1.68346	0.00945607
ENSMUSG00000029287	Tgfbr3	-1.68264	0.000108283
ENSMUSG00000029338	Antxr2	-1.68147	3.82421e-05
ENSMUSG00000029705	Cux1	-1.68127	8.91209e-16
ENSMUSG00000023473	Celsr3	-1.67982	2.15769e-16
ENSMUSG00000023232	Serinc2	-1.67917	2.97268e-06
ENSMUSG00000045672	Col27a1	-1.67644	2.34493e-07
ENSMUSG00000022893	Adamts1	-1.67484	0.000235957
ENSMUSG00000029001	Fbxo44	-1.67392	3.93454e-05
ENSMUSG00000062393	Dgkk	-1.67229	2.00091e-07
ENSMUSG00000039850	Endov	-1.67118	3.48517e-12
ENSMUSG00000054648	Zfp869	-1.67102	2.37421e-11
ENSMUSG00000069793	Slfn9	-1.66844	0.000367627
ENSMUSG00000067924	Rtl8b	-1.66782	2.50984e-10
ENSMUSG00000006567	Atp7b	-1.66733	1.45796e-06
ENSMUSG00000028278	Rragd	-1.66678	2.49323e-13
ENSMUSG00000058317	Ube2e2	-1.66646	6.26445e-08
ENSMUSG00000046157	Tmem229b	-1.66626	0.00170248
ENSMUSG00000047090	Tmem198b	-1.66303	3.0145e-11
ENSMUSG00000022816	Fstl1	-1.66133	1.61826e-20
ENSMUSG00000032006	Pdgfd	-1.66097	0.00837819
ENSMUSG00000036422	Pcdh8	-1.66021	0.00247734
ENSMUSG00000035355	Kcnh4	-1.65991	0.00469994
ENSMUSG00000036218	Pdzrn4	-1.65956	0.00341009
ENSMUSG00000032565	Nudt16	-1.65934	0.00350071
ENSMUSG00000055980	Irs1	-1.6592	1.14834e-10
ENSMUSG00000045790	Ccdc149	-1.65735	0.00256306
ENSMUSG00000031970	Dbndd1	-1.65629	2.93889e-06
ENSMUSG00000057914	Cacnb2	-1.65589	0.00142446
ENSMUSG00000044216	Kcnj4	-1.65331	0.00780119
ENSMUSG00000070476	Fam217b	-1.65104	0.00235294
ENSMUSG00000051675	Trim32	-1.65031	8.24919e-15
ENSMUSG00000053819	Camk2d	-1.6497	1.51136e-05
ENSMUSG00000039976	Tbc1d16	-1.64925	6.11379e-17
ENSMUSG00000001227	Sema6b	-1.64633	2.93889e-06
ENSMUSG00000009633	G0s2	-1.64456	0.00297332
ENSMUSG00000014329	Bicc1	-1.64181	8.66433e-05
ENSMUSG00000034379	Wdr5b	-1.64181	0.00869873
ENSMUSG00000073678	Pgap1	-1.64175	5.17137e-12
ENSMUSG00000078453	Abracl	-1.64132	2.0706e-11
ENSMUSG00000050751	Pgbd5	-1.64129	0.00184023
ENSMUSG00000030465	Psd3	-1.64116	1.80603e-05
ENSMUSG00000097239	Gm27029	-1.63921	0.00110593
ENSMUSG00000024143	Rhoq	-1.6392	7.44649e-11
ENSMUSG00000067586	S1pr3	-1.63759	0.0030605
ENSMUSG00000028152	Tspan5	-1.63742	9.1641e-09
ENSMUSG00000036565	Ttyh3	-1.63627	1.7467e-18
ENSMUSG00000050821	Fam131a	-1.63576	0.00894123
ENSMUSG00000027298	Tyro3	-1.6351	4.44096e-16
ENSMUSG00000038025	Phf2	-1.63477	1.11291e-09
ENSMUSG00000054520	Sh3bp2	-1.63427	3.67372e-07
ENSMUSG00000033721	Vav3	-1.63397	0.00247461
ENSMUSG00000020376	Rnf130	-1.63381	1.18775e-08
ENSMUSG00000091764	Zfp964	-1.6318	0.00415154
ENSMUSG00000034801	Sos2	-1.63077	1.0232e-08
ENSMUSG00000028134	Ptbp2	-1.63009	7.08333e-20
ENSMUSG00000015568	Lpl	-1.62918	1.17898e-08
ENSMUSG00000061578	Ksr2	-1.62882	0.000675167
ENSMUSG00000031273	Col4a6	-1.62656	1.09575e-07
ENSMUSG00000055652	Klhl25	-1.62628	1.65218e-14
ENSMUSG00000032014	Oaf	-1.62487	7.42814e-05
ENSMUSG00000024044	Epb41l3	-1.62446	1.65143e-08
ENSMUSG00000006731	B4galnt1	-1.62408	0.000509613
ENSMUSG00000053158	Fes	-1.62375	0.000185604
ENSMUSG00000022836	Mylk	-1.6236	2.27373e-05
ENSMUSG00000041624	Gucy1a2	-1.62216	0.000252702
ENSMUSG00000022773	Ypel1	-1.62169	1.1974e-09
ENSMUSG00000060510	Zfp266	-1.62033	7.76695e-19
ENSMUSG00000056895	H2bu2	-1.61965	0.0059597
ENSMUSG00000054013	Tmem179	-1.61735	0.00998598
ENSMUSG00000054252	Fgfr3	-1.61564	4.91501e-05
ENSMUSG00000032192	Gnb5	-1.61537	2.26053e-06
ENSMUSG00000021567	Nkd2	-1.6152	0.000124847
ENSMUSG00000034164	Emid1	-1.61428	0.000370255
ENSMUSG00000048562	Sp8	-1.61358	0.00120386
ENSMUSG00000041889	Shisa4	-1.61257	2.84336e-05
ENSMUSG00000039841	Zfp800	-1.61146	0.000151902
ENSMUSG00000050271	Prag1	-1.61105	2.06932e-16
ENSMUSG00000026102	Inpp1	-1.61048	0.00119242
ENSMUSG00000022865	Cxadr	-1.60946	3.87435e-15
ENSMUSG00000032724	Abtb2	-1.60745	0.00147829
ENSMUSG00000042564	Fam227a	-1.60702	0.00755764
ENSMUSG00000031520	Vegfc	-1.60314	0.0068186
ENSMUSG00000002274	Metrn	-1.60246	2.71395e-10
ENSMUSG00000024501	Dpysl3	-1.60164	3.25961e-19
ENSMUSG00000044647	Csrnp3	-1.59971	0.00212778
ENSMUSG00000025757	Hspa4l	-1.59839	3.45183e-07
ENSMUSG00000042757	Tmem108	-1.59712	6.18495e-05
ENSMUSG00000027500	Stmn2	-1.59633	3.49784e-11
ENSMUSG00000039097	Rln1	-1.59632	0.00980213
ENSMUSG00000037638	Zbtb42	-1.59508	0.000287149
ENSMUSG00000037239	Spred3	-1.59405	6.1647e-08
ENSMUSG00000054934	Kcnmb4	-1.59308	0.00210558
ENSMUSG00000032265	Tent5a	-1.59186	0.00745714
ENSMUSG00000068373	D430041D05Rik	-1.59183	0.00723944
ENSMUSG00000047604	Frat2	-1.59114	2.20832e-08
ENSMUSG00000024330	Col11a2	-1.59056	0.000139618
ENSMUSG00000020137	Thap2	-1.58637	1.43583e-06
ENSMUSG00000045038	Prkce	-1.58597	5.32398e-05
ENSMUSG00000051817	Sox12	-1.58541	4.07078e-17
ENSMUSG00000069170	Adgrv1	-1.58396	1.42872e-13
ENSMUSG00000073437	D330041H03Rik	-1.5838	0.00875108
ENSMUSG00000051413	Plagl2	-1.58254	1.32484e-11
ENSMUSG00000028630	Dyrk2	-1.58125	1.10502e-12
ENSMUSG00000033278	Ptprm	-1.58093	7.62468e-07
ENSMUSG00000069814	Ccdc92b	-1.58065	0.000136298
ENSMUSG00000002688	Prkd1	-1.57997	2.0824e-07
ENSMUSG00000024736	Tmem132a	-1.57935	1.95576e-18
ENSMUSG00000078794	Dact3	-1.57907	1.63903e-07
ENSMUSG00000033420	Antxr1	-1.57871	0.00254059
ENSMUSG00000021643	Serf1	-1.57837	3.29469e-06
ENSMUSG00000020486	Septin4	-1.5758	1.51891e-05
ENSMUSG00000089809	Rasgef1b	-1.57489	0.000159536
ENSMUSG00000030329	Pianp	-1.57365	0.00129309
ENSMUSG00000035877	Zhx3	-1.57254	6.95327e-05
ENSMUSG00000050677	Ccdc96	-1.57176	0.00847333
ENSMUSG00000022489	Pde1b	-1.57143	1.24936e-07
ENSMUSG00000041012	Cmtm8	-1.57119	0.000129389
ENSMUSG00000069662	Marcks	-1.57038	1.38116e-15
ENSMUSG00000041642	Kif21b	-1.56856	2.88018e-09
ENSMUSG00000022528	Hes1	-1.56064	1.9229e-14
ENSMUSG00000020919	Stat5b	-1.55894	2.1065e-07
ENSMUSG00000004105	Angptl2	-1.55686	0.000254372
ENSMUSG00000050910	Cdr2l	-1.55591	6.4012e-13
ENSMUSG00000032375	Aph1b	-1.55317	0.00328496
ENSMUSG00000021838	Samd4	-1.55277	6.83986e-05
ENSMUSG00000048807	Slc35e4	-1.55251	3.01972e-07
ENSMUSG00000022332	Khdrbs3	-1.5525	1.55731e-11
ENSMUSG00000029337	Fgf5	-1.55192	5.17597e-05
ENSMUSG00000000416	Cttnbp2	-1.55095	0.000371399
ENSMUSG00000028445	Enho	-1.54853	5.07885e-05
ENSMUSG00000023017	Asic1	-1.54782	8.83912e-06
ENSMUSG00000074480	Mex3a	-1.54734	1.04202e-17
ENSMUSG00000022043	Trim35	-1.54594	9.4744e-14
ENSMUSG00000036052	Dnajb5	-1.54404	2.7627e-09
ENSMUSG00000038740	Mvb12b	-1.54091	3.36315e-10
ENSMUSG00000020135	Apc2	-1.53634	2.28696e-06
ENSMUSG00000006362	Cbfa2t3	-1.5354	0.00298159
ENSMUSG00000030946	Lhpp	-1.53143	5.33603e-07
ENSMUSG00000020553	Pctp	-1.5302	2.55219e-09
ENSMUSG00000079056	Kcnip3	-1.52974	2.01427e-05
ENSMUSG00000028906	Epb41	-1.52745	1.28438e-19
ENSMUSG00000030757	Zkscan2	-1.52547	0.000886052
ENSMUSG00000025203	Scd2	-1.52519	1.21907e-19
ENSMUSG00000098557	Kctd12	-1.52512	0.000128067
ENSMUSG00000038180	Spag4	-1.52459	0.00575277
ENSMUSG00000038009	Dnajc22	-1.52254	0.00395651
ENSMUSG00000051790	Nlgn2	-1.52224	2.49056e-19
ENSMUSG00000048330	Ric3	-1.52224	3.1262e-08
ENSMUSG00000056708	Ier5	-1.52144	4.52666e-05
ENSMUSG00000034324	Tmem132c	-1.52107	0.00131306
ENSMUSG00000042686	Jph1	-1.51933	9.13523e-07
ENSMUSG00000031028	Tub	-1.51595	1.10435e-07
ENSMUSG00000019699	Akt3	-1.51442	2.62558e-13
ENSMUSG00000020623	Map2k6	-1.5144	8.55083e-12
ENSMUSG00000016128	Stard13	-1.51362	0.00123099
ENSMUSG00000019124	Scrn1	-1.51294	7.33525e-05
ENSMUSG00000022265	Ank	-1.51191	1.50688e-08
ENSMUSG00000026525	Opn3	-1.51094	0.00581976
ENSMUSG00000021990	Spata13	-1.51043	1.15205e-13
ENSMUSG00000020546	Stxbp4	-1.50893	2.55429e-13
ENSMUSG00000039542	Ncam1	-1.50781	8.481e-05
ENSMUSG00000025420	Katnal2	-1.50472	9.4831e-05
ENSMUSG00000029070	Mxra8	-1.50458	2.18914e-08
ENSMUSG00000023913	Pla2g7	-1.50162	4.56469e-06
ENSMUSG00000020175	Rab36	-1.49984	9.02893e-05
ENSMUSG00000026494	Kif26b	-1.49889	0.00459599
ENSMUSG00000044345	Marveld1	-1.49751	1.44673e-05
ENSMUSG00000026563	Tada1	-1.49742	7.68144e-08
ENSMUSG00000075012	Fjx1	-1.49646	4.09075e-06
ENSMUSG00000031453	Rasa3	-1.4959	9.37688e-08
ENSMUSG00000032011	Thy1	-1.49493	0.000839615
ENSMUSG00000097709	2810429I04Rik	-1.49292	0.000895813
ENSMUSG00000035799	Twist1	-1.49275	0.00260676
ENSMUSG00000028871	Rspo1	-1.49133	0.00278155
ENSMUSG00000079334	Naa80	-1.49131	1.83634e-05
ENSMUSG00000024978	Gpam	-1.49078	5.2616e-10
ENSMUSG00000039763	Dnajc28	-1.48929	0.00490285
ENSMUSG00000030551	Nr2f2	-1.48791	0.00455731
ENSMUSG00000031111	Igsf1	-1.48725	4.0535e-05
ENSMUSG00000006235	Epor	-1.48677	0.00876216
ENSMUSG00000040856	Dlk1	-1.48569	0.00104259
ENSMUSG00000035274	Tpbg	-1.48474	1.45672e-08
ENSMUSG00000047264	Zfp358	-1.48428	4.91892e-10
ENSMUSG00000017485	Top2b	-1.48369	2.77825e-14
ENSMUSG00000000305	Cdh4	-1.48299	3.6537e-08
ENSMUSG00000032666	1700025G04Rik	-1.48249	3.60207e-11
ENSMUSG00000038127	Ccdc50	-1.48017	3.68796e-14
ENSMUSG00000021830	Txndc16	-1.47997	3.17911e-06
ENSMUSG00000020883	Fbxl20	-1.47995	3.43057e-12
ENSMUSG00000035936	Aldh5a1	-1.47888	0.000201094
ENSMUSG00000053846	Lipg	-1.47724	7.40568e-06
ENSMUSG00000018750	Zbtb4	-1.47608	0.00144281
ENSMUSG00000066406	Akap13	-1.47584	4.99986e-22
ENSMUSG00000062312	Erbb2	-1.47527	1.66001e-10
ENSMUSG00000043587	Pxylp1	-1.47466	0.00247461
ENSMUSG00000055447	Cd47	-1.47438	1.87509e-08
ENSMUSG00000028223	Decr1	-1.47391	2.08513e-09
ENSMUSG00000030683	Sez6l2	-1.47208	0.000300726
ENSMUSG00000032238	Rora	-1.47207	0.00118502
ENSMUSG00000035835	Plppr3	-1.47055	2.5225e-06
ENSMUSG00000026837	Col5a1	-1.46779	3.27586e-10
ENSMUSG00000043857	Mgat5b	-1.4666	4.56135e-06
ENSMUSG00000073409	H2-Q6	-1.46655	0.00820471
ENSMUSG00000026121	Sema4c	-1.46595	3.87813e-12
ENSMUSG00000068735	Trp53i11	-1.46523	1.2995e-11
ENSMUSG00000079037	Prnp	-1.46424	1.21108e-07
ENSMUSG00000078851	H2aw	-1.46384	0.00486819
ENSMUSG00000028047	Thbs3	-1.46284	2.77229e-12
ENSMUSG00000032228	Tcf12	-1.46277	2.81013e-13
ENSMUSG00000039270	Megf9	-1.46226	2.39803e-05
ENSMUSG00000036561	Ppp6r2	-1.46217	1.31758e-07
ENSMUSG00000031751	Amfr	-1.46015	3.82499e-12
ENSMUSG00000021559	Dapk1	-1.46003	1.7062e-13
ENSMUSG00000052516	Robo2	-1.45941	0.00546436
ENSMUSG00000039126	Prune2	-1.45923	9.49619e-07
ENSMUSG00000022475	Hdac7	-1.45905	2.85796e-09
ENSMUSG00000046731	Kctd11	-1.4582	5.49229e-05
ENSMUSG00000055485	Soga1	-1.45403	6.18267e-13
ENSMUSG00000030770	Parva	-1.45313	5.66608e-10
ENSMUSG00000038146	Notch3	-1.45078	6.04683e-13
ENSMUSG00000024299	Adamts10	-1.44929	1.12944e-11
ENSMUSG00000102428	Pcdhga12	-1.44793	0.00874026
ENSMUSG00000040711	Sh3pxd2b	-1.44722	2.89121e-14
ENSMUSG00000052430	Bmpr1b	-1.44548	0.00953147
ENSMUSG00000028541	B4galt2	-1.44182	5.19771e-09
ENSMUSG00000028988	Ctnnbip1	-1.44112	1.12693e-11
ENSMUSG00000030123	Plxnd1	-1.44041	7.85801e-05
ENSMUSG00000060301	2610008E11Rik	-1.43963	1.49045e-09
ENSMUSG00000038453	Srcin1	-1.43738	7.7624e-08
ENSMUSG00000006958	Chrd	-1.4369	0.00998446
ENSMUSG00000041757	Plekha6	-1.43556	0.000240463
ENSMUSG00000040374	Pex2	-1.43474	7.82625e-08
ENSMUSG00000035314	Gdpd5	-1.43411	0.000693619
ENSMUSG00000025231	Sufu	-1.4336	5.15027e-17
ENSMUSG00000034573	Ptpn13	-1.43276	5.26253e-12
ENSMUSG00000030376	Slc8a2	-1.43049	4.46804e-06
ENSMUSG00000028849	Map7d1	-1.43007	9.07437e-15
ENSMUSG00000061576	Dpp6	-1.42704	0.000326845
ENSMUSG00000037747	Phyhipl	-1.42516	0.00547535
ENSMUSG00000054728	Phactr1	-1.42314	0.00143714
ENSMUSG00000017144	Rnd3	-1.42284	6.51144e-11
ENSMUSG00000040520	Manea	-1.42212	4.42993e-08
ENSMUSG00000056383	AI987944	-1.42201	0.000477872
ENSMUSG00000042784	Muc1	-1.41925	0.00990634
ENSMUSG00000050966	Lin28a	-1.41913	1.41033e-11
ENSMUSG00000048416	Mlf1	-1.41767	0.0036015
ENSMUSG00000041000	Trim62	-1.41573	0.00586336
ENSMUSG00000006941	Eif1b	-1.41365	4.97669e-10
ENSMUSG00000002897	Il17ra	-1.41303	8.08665e-07
ENSMUSG00000047617	Paxx	-1.41269	0.00847106
ENSMUSG00000017734	Dbndd2	-1.41234	0.00997114
ENSMUSG00000022883	Robo1	-1.41088	5.2723e-10
ENSMUSG00000049536	Tceal1	-1.41019	0.00840371
ENSMUSG00000021327	Zkscan3	-1.40632	4.67157e-12
ENSMUSG00000030657	Xylt1	-1.40455	4.57991e-05
ENSMUSG00000027070	Lrp2	-1.40443	5.60604e-14
ENSMUSG00000039959	Hip1	-1.40442	1.16407e-17
ENSMUSG00000032609	Klhdc8b	-1.40424	2.17387e-05
ENSMUSG00000025626	Phf6	-1.4041	3.28156e-11
ENSMUSG00000050908	Tvp23a	-1.40278	5.26713e-05
ENSMUSG00000073016	Uprt	-1.40273	0.00635189
ENSMUSG00000117406	Ntn3	-1.40259	0.00794168
ENSMUSG00000042742	Bmt2	-1.40253	1.80283e-07
ENSMUSG00000021676	Iqgap2	-1.40203	6.77425e-10
ENSMUSG00000027199	Gatm	-1.3998	0.00485707
ENSMUSG00000056735	A930024E05Rik	-1.39793	0.000906146
ENSMUSG00000062785	Kcnc3	-1.3976	6.93662e-08
ENSMUSG00000022305	Lrp12	-1.39592	7.35663e-08
ENSMUSG00000020176	Grb10	-1.3952	0.00109176
ENSMUSG00000042249	Grk3	-1.39066	0.000245688
ENSMUSG00000027580	Helz2	-1.39006	0.000195271
ENSMUSG00000007908	Hmgcll1	-1.38773	0.00597652
ENSMUSG00000038702	Dsel	-1.38758	0.000180088
ENSMUSG00000030319	Cand2	-1.38653	3.0914e-18
ENSMUSG00000026249	Serpine2	-1.3855	1.42285e-07
ENSMUSG00000072294	Klf12	-1.3854	7.52819e-08
ENSMUSG00000033722	BC034090	-1.383	0.000913821
ENSMUSG00000050605	Zfp61	-1.38097	7.78018e-07
ENSMUSG00000024013	Fgd2	-1.37755	0.000468146
ENSMUSG00000056515	Rab31	-1.3772	2.61792e-09
ENSMUSG00000040415	Dtx3	-1.37672	6.29819e-13
ENSMUSG00000029156	Sgcb	-1.37545	0.000130292
ENSMUSG00000040721	Zfhx2	-1.37542	2.24843e-08
ENSMUSG00000052914	Cyp2j6	-1.37524	0.00358472
ENSMUSG00000044367	Slc16a13	-1.37366	2.97082e-07
ENSMUSG00000048355	Arxes1	-1.37288	7.18148e-07
ENSMUSG00000010047	Hyal2	-1.3727	3.78469e-11
ENSMUSG00000023191	P3h3	-1.37206	0.000603355
ENSMUSG00000032562	Gnai2	-1.37064	1.24233e-14
ENSMUSG00000034751	Mast4	-1.36936	9.68356e-11
ENSMUSG00000073062	Zxdb	-1.36908	0.000671152
ENSMUSG00000036615	Rfxap	-1.36877	8.32273e-06
ENSMUSG00000022211	Carmil3	-1.36746	7.50973e-05
ENSMUSG00000055717	Slain1	-1.36726	1.23772e-08
ENSMUSG00000072568	Lratd2	-1.36723	1.8239e-07
ENSMUSG00000039601	Rcan2	-1.36713	0.00991496
ENSMUSG00000031987	Egln1	-1.36683	1.39438e-06
ENSMUSG00000033781	Asb13	-1.36582	4.31415e-06
ENSMUSG00000034551	Hdx	-1.36529	1.75967e-05
ENSMUSG00000018865	Sult4a1	-1.36473	3.15127e-06
ENSMUSG00000096847	Tmem151b	-1.36461	0.0030472
ENSMUSG00000031934	Panx1	-1.3645	6.1983e-07
ENSMUSG00000069729	Arid1b	-1.36399	1.29961e-11
ENSMUSG00000020978	Klhdc2	-1.36326	1.18999e-12
ENSMUSG00000027359	Slc27a2	-1.36254	0.00459388
ENSMUSG00000116995	Gm21926	-1.36085	3.29529e-09
ENSMUSG00000008855	Hdac5	-1.35944	7.76018e-13
ENSMUSG00000023009	Nckap5l	-1.35736	6.9532e-08
ENSMUSG00000031661	Nkd1	-1.35611	0.000919204
ENSMUSG00000074748	Atxn7l3b	-1.35567	5.00895e-15
ENSMUSG00000022707	Gbe1	-1.35482	2.33988e-06
ENSMUSG00000024873	Cnih2	-1.35473	0.00975904
ENSMUSG00000029534	St7	-1.35465	0.00147844
ENSMUSG00000071337	Tia1	-1.35262	1.33438e-13
ENSMUSG00000047205	Dusp18	-1.35213	2.9482e-05
ENSMUSG00000038267	Slc22a23	-1.35132	1.23188e-09
ENSMUSG00000027784	Ppm1l	-1.35016	6.01989e-07
ENSMUSG00000036918	Ttc7	-1.34908	3.54078e-07
ENSMUSG00000032009	Sesn3	-1.34884	1.24239e-13
ENSMUSG00000040785	Ttc3	-1.34798	4.81836e-15
ENSMUSG00000045333	Zfp423	-1.34723	2.30502e-08
ENSMUSG00000032121	Tmem218	-1.34459	0.00225589
ENSMUSG00000074682	Zcchc3	-1.34456	7.61346e-12
ENSMUSG00000026200	Glb1l	-1.34405	0.00105708
ENSMUSG00000061393	Acvr2b	-1.3433	1.26047e-11
ENSMUSG00000026764	Kif5c	-1.34193	3.24467e-12
ENSMUSG00000028782	Adgrb2	-1.3419	7.07147e-06
ENSMUSG00000048376	F2r	-1.34028	6.12731e-11
ENSMUSG00000025931	Paqr8	-1.34013	0.000144519
ENSMUSG00000073411	H2-D1	-1.33978	1.36644e-06
ENSMUSG00000054519	Zfp867	-1.33949	9.09329e-07
ENSMUSG00000049401	Ogfr	-1.3386	9.731e-11
ENSMUSG00000026655	Fam107b	-1.33754	1.09994e-06
ENSMUSG00000026211	Obsl1	-1.33725	9.43362e-11
ENSMUSG00000026941	Mamdc4	-1.33721	0.00183956
ENSMUSG00000053646	Plxnb1	-1.33702	1.26368e-13
ENSMUSG00000057156	Homez	-1.33616	2.19693e-07
ENSMUSG00000020877	Scrn2	-1.33399	5.58529e-07
ENSMUSG00000026879	Gsn	-1.3332	3.33288e-06
ENSMUSG00000020900	Myh10	-1.33117	6.21666e-13
ENSMUSG00000047766	Lrrc49	-1.33116	2.21128e-07
ENSMUSG00000040836	Gpr161	-1.33046	4.48814e-06
ENSMUSG00000032262	Elovl4	-1.32966	7.69733e-05
ENSMUSG00000021156	Zmynd11	-1.3281	3.40344e-12
ENSMUSG00000032172	Olfm2	-1.32713	0.00586336
ENSMUSG00000085208	Brip1os	-1.32485	1.13198e-08
ENSMUSG00000050248	Evc2	-1.32247	1.88921e-06
ENSMUSG00000020108	Ddit4	-1.31851	7.13532e-10
ENSMUSG00000040964	Arhgef10l	-1.31651	3.94871e-07
ENSMUSG00000078202	Nrarp	-1.31443	0.00134671
ENSMUSG00000056214	Pard6g	-1.31424	3.56567e-06
ENSMUSG00000039278	Pcsk1n	-1.31272	6.69325e-05
ENSMUSG00000044949	Ubtd2	-1.31221	2.23521e-07
ENSMUSG00000034796	Cpne7	-1.31028	0.00483817
ENSMUSG00000024985	Tcf7l2	-1.30977	3.09175e-07
ENSMUSG00000038668	Lpar1	-1.30736	1.01801e-07
ENSMUSG00000022949	Clic6	-1.30657	0.000159736
ENSMUSG00000025268	Maged2	-1.3046	7.79377e-15
ENSMUSG00000022604	Cep97	-1.30324	1.08304e-08
ENSMUSG00000049339	Retreg2	-1.303	1.1974e-09
ENSMUSG00000072915	Gm12258	-1.30145	0.00231522
ENSMUSG00000053716	Dusp7	-1.30085	6.5887e-09
ENSMUSG00000050953	Gja1	-1.29988	3.32259e-14
ENSMUSG00000025453	Nnt	-1.29807	7.19375e-08
ENSMUSG00000026640	Plxna2	-1.29661	6.58834e-06
ENSMUSG00000036158	Prickle1	-1.29654	8.30273e-08
ENSMUSG00000017493	Igfbp4	-1.29349	1.45169e-05
ENSMUSG00000036902	Neto2	-1.29311	0.000807008
ENSMUSG00000044768	D1Ertd622e	-1.29297	0.00291422
ENSMUSG00000063445	Nmral1	-1.29169	2.51631e-11
ENSMUSG00000087396	4933407K13Rik	-1.2904	1.3284e-05
ENSMUSG00000060802	B2m	-1.2902	1.71424e-06
ENSMUSG00000015202	Cnksr3	-1.29013	7.56447e-09
ENSMUSG00000051652	Lrrc3	-1.28959	0.000422776
ENSMUSG00000008305	Tle1	-1.28869	2.55371e-10
ENSMUSG00000034295	Fhod3	-1.28834	2.03599e-05
ENSMUSG00000032024	Clmp	-1.28814	0.00365466
ENSMUSG00000052751	Repin1	-1.28792	2.97874e-07
ENSMUSG00000102742	Pcdhga11	-1.28635	0.00292969
ENSMUSG00000027533	Fabp5	-1.28553	3.6539e-14
ENSMUSG00000028184	Adgrl2	-1.28519	7.26142e-11
ENSMUSG00000074909	Ranbp6	-1.28427	4.31563e-07
ENSMUSG00000039347	Atp6v0e2	-1.28141	7.56349e-06
ENSMUSG00000048047	Zbtb33	-1.28108	4.60131e-07
ENSMUSG00000025272	Tro	-1.27898	3.1934e-11
ENSMUSG00000024276	Zfp397	-1.27758	2.00964e-06
ENSMUSG00000097391	Mirg	-1.27729	2.93485e-06
ENSMUSG00000025862	Stag2	-1.277	4.6421e-14
ENSMUSG00000038552	Fndc4	-1.27613	3.75862e-06
ENSMUSG00000019952	Poc1b	-1.27527	6.9212e-07
ENSMUSG00000003282	Plag1	-1.27508	3.30356e-05
ENSMUSG00000055737	Ghr	-1.27497	0.00438061
ENSMUSG00000086502	B130055M24Rik	-1.27392	0.00183956
ENSMUSG00000039963	Ccdc40	-1.2739	1.23684e-06
ENSMUSG00000022297	Fzd6	-1.27236	0.0013768
ENSMUSG00000047371	Zfp768	-1.27231	2.97378e-06
ENSMUSG00000011148	Adssl1	-1.27231	0.00274193
ENSMUSG00000054196	Cthrc1	-1.27211	0.00467123
ENSMUSG00000044676	Zfp612	-1.27184	0.000401407
ENSMUSG00000006527	Sfmbt1	-1.27069	8.51644e-08
ENSMUSG00000026223	Itm2c	-1.27049	9.18343e-10
ENSMUSG00000039206	Daglb	-1.26962	0.000116703
ENSMUSG00000038984	Tspyl5	-1.26795	0.0020854
ENSMUSG00000035342	Lzts2	-1.2677	5.00193e-09
ENSMUSG00000031274	Col4a5	-1.26675	5.53183e-05
ENSMUSG00000028266	Lmo4	-1.26604	2.58913e-07
ENSMUSG00000027238	Frmd5	-1.26581	1.53703e-06
ENSMUSG00000038594	Cep85l	-1.26567	0.0011769
ENSMUSG00000027459	Fam110a	-1.26422	1.40636e-05
ENSMUSG00000025369	Smarcc2	-1.26166	2.58345e-10
ENSMUSG00000040957	Cables1	-1.26143	8.64334e-06
ENSMUSG00000097493	9930014A18Rik	-1.26123	0.00124875
ENSMUSG00000021728	Emb	-1.25998	0.000915261
ENSMUSG00000023495	Pcbp4	-1.25926	1.79701e-16
ENSMUSG00000031642	Sh3rf1	-1.25759	4.4695e-07
ENSMUSG00000031837	Necab2	-1.25704	0.00180343
ENSMUSG00000000555	Itga5	-1.25681	2.98345e-09
ENSMUSG00000026836	Acvr1	-1.25623	3.22935e-06
ENSMUSG00000045975	C2cd2	-1.25605	8.14319e-05
ENSMUSG00000036167	Pphln1	-1.25584	5.84184e-13
ENSMUSG00000085028	Slc2a4rg-ps	-1.25462	0.00730183
ENSMUSG00000001467	Cyp51	-1.25424	3.73029e-11
ENSMUSG00000039814	Xkr5	-1.25388	6.21112e-05
ENSMUSG00000063450	Syne2	-1.25142	1.38247e-10
ENSMUSG00000022199	Slc22a17	-1.25106	3.82885e-08
ENSMUSG00000036053	Fmnl2	-1.25048	7.81979e-10
ENSMUSG00000043419	Rnf227	-1.24958	0.00199693
ENSMUSG00000020423	Btg2	-1.2492	1.56857e-08
ENSMUSG00000043279	Trim56	-1.24817	1.45989e-05
ENSMUSG00000056749	Nfil3	-1.24482	0.00099993
ENSMUSG00000042428	Mgat3	-1.24481	9.37722e-05
ENSMUSG00000093483	AA465934	-1.24391	9.58759e-07
ENSMUSG00000042750	Bex2	-1.24345	5.79023e-10
ENSMUSG00000027478	Dnmt3b	-1.2416	3.01599e-05
ENSMUSG00000042599	Kdm7a	-1.24125	8.48071e-08
ENSMUSG00000024065	Ehd3	-1.24123	0.000103129
ENSMUSG00000031654	Cbln1	-1.24065	6.69883e-05
ENSMUSG00000024654	Asrgl1	-1.23969	2.22474e-08
ENSMUSG00000034673	Pbx2	-1.23798	1.03435e-12
ENSMUSG00000038797	Zscan2	-1.2376	0.00503891
ENSMUSG00000010067	Rassf1	-1.23699	1.49137e-05
ENSMUSG00000032743	D430042O09Rik	-1.23562	5.43862e-07
ENSMUSG00000028464	Tpm2	-1.23541	8.80303e-09
ENSMUSG00000039328	Rnf122	-1.23294	3.23517e-06
ENSMUSG00000025010	Ccnj	-1.23041	7.53161e-06
ENSMUSG00000035164	Zc3h12c	-1.22962	0.000345007
ENSMUSG00000026104	Stat1	-1.22931	0.00288782
ENSMUSG00000027074	Slc43a3	-1.22913	0.00241745
ENSMUSG00000051615	Rap2a	-1.22819	5.29419e-06
ENSMUSG00000074657	Kif5a	-1.2261	2.81949e-06
ENSMUSG00000033039	Micall1	-1.22601	2.09345e-06
ENSMUSG00000072704	Smim10l1	-1.22589	3.54044e-05
ENSMUSG00000051444	Bbs12	-1.22141	0.00197891
ENSMUSG00000032717	Mdfi	-1.21595	0.00041611
ENSMUSG00000032018	Sc5d	-1.21378	6.59516e-08
ENSMUSG00000029033	Acap3	-1.21129	7.17312e-07
ENSMUSG00000027167	Elp4	-1.21106	2.66767e-07
ENSMUSG00000049036	Tmem121	-1.20852	0.000982195
ENSMUSG00000021363	Mak	-1.20846	0.00323651
ENSMUSG00000046785	Epm2aip1	-1.20742	4.41953e-08
ENSMUSG00000036957	Lrfn3	-1.20727	0.00322882
ENSMUSG00000032363	Adamts7	-1.20618	0.000201865
ENSMUSG00000022037	Clu	-1.20404	0.00091182
ENSMUSG00000030956	Fam53b	-1.20379	2.44376e-05
ENSMUSG00000051451	Crebzf	-1.20336	7.54536e-08
ENSMUSG00000046997	Spsb4	-1.20267	0.000334003
ENSMUSG00000051550	Zfp579	-1.20086	0.00445155
ENSMUSG00000044349	Snhg11	-1.20008	9.38426e-09
ENSMUSG00000049106	Dcaf5	-1.19952	3.5326e-08
ENSMUSG00000066278	Vps37b	-1.19899	2.98978e-06
ENSMUSG00000026987	Baz2b	-1.19874	8.09517e-09
ENSMUSG00000097320	Tmem147os	-1.19854	0.00477442
ENSMUSG00000050002	Idnk	-1.19806	1.44056e-05
ENSMUSG00000048040	Arxes2	-1.19622	5.86357e-06
ENSMUSG00000006782	Cnp	-1.19513	1.20802e-05
ENSMUSG00000026031	Cflar	-1.19497	1.36537e-05
ENSMUSG00000022634	Yaf2	-1.19443	0.000231867
ENSMUSG00000002578	Ikzf4	-1.19417	0.000865571
ENSMUSG00000038168	P3h2	-1.19368	0.00241221
ENSMUSG00000019790	Stxbp5	-1.19335	1.87278e-05
ENSMUSG00000019843	Fyn	-1.19222	4.81423e-08
ENSMUSG00000057614	Gnai1	-1.19118	0.00041671
ENSMUSG00000039231	Suv39h1	-1.18841	2.94896e-13
ENSMUSG00000030555	Ttc23	-1.18679	2.21919e-06
ENSMUSG00000070713	Gm10282	-1.18623	1.89159e-07
ENSMUSG00000036537	Rnf113a1	-1.18618	0.00953138
ENSMUSG00000003934	Efnb3	-1.18581	0.000158537
ENSMUSG00000037029	Zfp146	-1.18579	1.6888e-10
ENSMUSG00000003344	Btbd2	-1.18569	5.35004e-11
ENSMUSG00000093930	Hmgcs1	-1.18531	7.33679e-10
ENSMUSG00000028277	Ube2j1	-1.18408	7.92722e-07
ENSMUSG00000031021	Tmem9b	-1.18082	0.00248325
ENSMUSG00000035062	Zc4h2	-1.17964	7.82906e-06
ENSMUSG00000029168	Dpysl5	-1.17964	2.00504e-11
ENSMUSG00000016028	Celsr1	-1.17798	2.59241e-08
ENSMUSG00000000056	Narf	-1.17508	7.22958e-07
ENSMUSG00000021013	Ttc8	-1.1745	0.000294385
ENSMUSG00000050192	Eif5a2	-1.17407	1.51445e-05
ENSMUSG00000039693	Msantd3	-1.17161	1.43032e-06
ENSMUSG00000029814	Igf2bp3	-1.17076	2.44211e-10
ENSMUSG00000033159	Cnppd1	-1.17032	3.58164e-08
ENSMUSG00000031202	Rab39b	-1.17009	0.0030605
ENSMUSG00000051278	Zgrf1	-1.17004	1.04343e-08
ENSMUSG00000074811	Hps6	-1.1693	0.0012878
ENSMUSG00000014361	Mertk	-1.1684	0.00854363
ENSMUSG00000034487	Poglut3	-1.16704	0.000142712
ENSMUSG00000054863	Tafa5	-1.16683	8.16922e-06
ENSMUSG00000041571	Selenow	-1.16615	5.67954e-11
ENSMUSG00000036103	Colec12	-1.16531	1.94008e-07
ENSMUSG00000027560	Dok5	-1.16474	0.00747436
ENSMUSG00000031139	Mcf2	-1.16464	0.00450869
ENSMUSG00000015474	Ppt2	-1.16407	3.71358e-08
ENSMUSG00000028789	Azin2	-1.16321	0.00807995
ENSMUSG00000030035	Wbp1	-1.16152	3.80935e-07
ENSMUSG00000034220	Gpc1	-1.16123	1.55853e-09
ENSMUSG00000010051	Hyal1	-1.16091	0.00304399
ENSMUSG00000035757	Selenoo	-1.15919	0.00145922
ENSMUSG00000033581	Igf2bp2	-1.15861	4.68271e-07
ENSMUSG00000070923	Klhl9	-1.15733	1.0387e-06
ENSMUSG00000062519	Zfp398	-1.15514	0.00235101
ENSMUSG00000093661	Eif4e3	-1.15465	0.00562849
ENSMUSG00000030199	Etv6	-1.15456	9.42001e-08
ENSMUSG00000064043	Trerf1	-1.15254	6.41715e-06
ENSMUSG00000029475	Kdm2b	-1.15213	2.33159e-10
ENSMUSG00000027935	Rab13	-1.152	0.000333942
ENSMUSG00000047261	Gap43	-1.15069	0.00151639
ENSMUSG00000033502	Cdc14a	-1.1503	3.61715e-05
ENSMUSG00000019806	Aig1	-1.14967	0.00217099
ENSMUSG00000052544	St6galnac3	-1.1495	0.0043538
ENSMUSG00000043183	Simc1	-1.14794	0.000123566
ENSMUSG00000024530	Prelid3a	-1.14669	0.00260676
ENSMUSG00000060261	Gtf2i	-1.14541	5.73003e-12
ENSMUSG00000049184	Purg	-1.14523	0.0080421
ENSMUSG00000048186	Bend7	-1.14484	0.00807248
ENSMUSG00000029119	Man2b2	-1.1448	0.000172902
ENSMUSG00000044807	Zfp354c	-1.14431	8.76766e-06
ENSMUSG00000037855	Zfp365	-1.14371	1.26638e-05
ENSMUSG00000008153	Clstn3	-1.14337	2.41872e-07
ENSMUSG00000022240	Ctnnd2	-1.14232	0.00251985
ENSMUSG00000008090	Fgfrl1	-1.14169	0.000117527
ENSMUSG00000024426	Atat1	-1.14046	2.54809e-05
ENSMUSG00000021067	Sav1	-1.13566	6.41001e-07
ENSMUSG00000015980	Lrrc27	-1.13472	0.00199795
ENSMUSG00000027223	Mapk8ip1	-1.13245	1.76487e-08
ENSMUSG00000027878	Notch2	-1.13186	8.5375e-10
ENSMUSG00000022885	St6gal1	-1.1308	9.00881e-05
ENSMUSG00000024325	Ring1	-1.12917	7.57233e-06
ENSMUSG00000022637	Cblb	-1.12915	6.06368e-09
ENSMUSG00000021175	Cdca7l	-1.12859	9.62228e-08
ENSMUSG00000031012	Cask	-1.1284	1.90858e-07
ENSMUSG00000031665	Sall1	-1.12652	5.57847e-07
ENSMUSG00000024098	Twsg1	-1.12593	3.24767e-09
ENSMUSG00000025092	Hspa12a	-1.12394	0.000237349
ENSMUSG00000020808	Pimreg	-1.12356	1.39932e-09
ENSMUSG00000037071	Scd1	-1.12316	1.85259e-10
ENSMUSG00000086040	Wipf3	-1.12198	0.00120228
ENSMUSG00000023923	Tbc1d5	-1.12126	6.74319e-06
ENSMUSG00000026208	Des	-1.12085	0.00736317
ENSMUSG00000029101	Rgs12	-1.12029	1.74949e-07
ENSMUSG00000039043	Arpin	-1.12016	0.00183956
ENSMUSG00000035275	Raver2	-1.1188	1.91462e-05
ENSMUSG00000050064	Zfp697	-1.11816	0.00990634
ENSMUSG00000040097	Flywch1	-1.11793	4.22893e-10
ENSMUSG00000006464	Bbs1	-1.11761	0.000194715
ENSMUSG00000063077	Kif1b	-1.1171	6.60151e-09
ENSMUSG00000042066	Tmcc2	-1.11691	0.000130535
ENSMUSG00000030067	Foxp1	-1.11677	0.00019403
ENSMUSG00000003131	Pafah1b2	-1.11511	5.11673e-09
ENSMUSG00000039621	Prex1	-1.11461	8.15068e-07
ENSMUSG00000022957	Itsn1	-1.11448	1.94961e-13
ENSMUSG00000002458	Rgs19	-1.11358	6.32759e-05
ENSMUSG00000063172	Hspb11	-1.11339	0.0061344
ENSMUSG00000031875	Cmtm3	-1.11291	0.000768165
ENSMUSG00000031983	2310022B05Rik	-1.11281	1.40837e-07
ENSMUSG00000052155	Acvr2a	-1.11209	1.73081e-05
ENSMUSG00000030386	Zfp606	-1.11206	2.12081e-05
ENSMUSG00000024758	Rtn3	-1.11205	4.40921e-12
ENSMUSG00000028617	Lrrc42	-1.1117	3.55281e-10
ENSMUSG00000025602	Zfp202	-1.11102	0.000779997
ENSMUSG00000019927	Ube2d1	-1.11097	4.95406e-07
ENSMUSG00000039396	Neil3	-1.11093	0.00345479
ENSMUSG00000028917	Plekhm2	-1.11083	4.55076e-05
ENSMUSG00000034848	Ttc21b	-1.11004	5.88346e-05
ENSMUSG00000032599	Ip6k2	-1.10913	7.57837e-06
ENSMUSG00000044707	Ccnjl	-1.10747	0.000369918
ENSMUSG00000050567	Maml1	-1.10693	7.6493e-08
ENSMUSG00000031823	Zdhhc7	-1.10531	1.68474e-05
ENSMUSG00000028496	Mllt3	-1.10463	4.86698e-05
ENSMUSG00000032041	Tirap	-1.10358	0.000789158
ENSMUSG00000000552	Zfp385a	-1.10247	9.31064e-06
ENSMUSG00000021366	Hivep1	-1.10024	7.62733e-07
ENSMUSG00000047193	Dync2h1	-1.10001	5.25031e-07
ENSMUSG00000051375	Pcdh1	-1.0989	0.000124509
ENSMUSG00000064061	Dzip3	-1.09865	2.11615e-05
ENSMUSG00000021262	Evl	-1.09856	9.66751e-09
ENSMUSG00000028549	Itgb3bp	-1.09791	0.000353956
ENSMUSG00000032253	Phip	-1.09756	7.29484e-10
ENSMUSG00000059674	Cdh24	-1.09713	5.27801e-05
ENSMUSG00000030231	Plekha5	-1.09673	3.72417e-08
ENSMUSG00000038456	Dennd2a	-1.09657	1.09583e-07
ENSMUSG00000029723	Tsc22d4	-1.09594	7.46834e-07
ENSMUSG00000036916	Zfp280c	-1.09525	5.39304e-07
ENSMUSG00000073096	Lrrc61	-1.09448	0.000421719
ENSMUSG00000007613	Tgfbr1	-1.09344	1.13723e-09
ENSMUSG00000028439	Fam219a	-1.09296	0.00499607
ENSMUSG00000020431	Adcy1	-1.09249	0.000194154
ENSMUSG00000041658	Rragb	-1.09154	1.09549e-06
ENSMUSG00000095253	Zfp799	-1.09128	1.32911e-05
ENSMUSG00000003955	Fam162a	-1.09117	3.09112e-05
ENSMUSG00000030966	Trim21	-1.08808	0.00900319
ENSMUSG00000045045	Lrfn4	-1.08652	4.33138e-07
ENSMUSG00000038607	Gng10	-1.0832	0.000165365
ENSMUSG00000020277	Pfkl	-1.08305	4.86404e-05
ENSMUSG00000032324	Tspan3	-1.08109	5.86669e-07
ENSMUSG00000058388	Phtf1	-1.08109	4.17726e-07
ENSMUSG00000031904	Slc7a6	-1.07984	6.77936e-07
ENSMUSG00000090946	Ccdc71l	-1.07856	0.000928653
ENSMUSG00000083282	Ctsf	-1.07822	0.000203062
ENSMUSG00000031161	Hdac6	-1.07572	8.03167e-10
ENSMUSG00000027330	Cdc25b	-1.07515	1.682e-05
ENSMUSG00000073982	Rhog	-1.0736	0.000138572
ENSMUSG00000036242	Armh4	-1.07348	3.92983e-05
ENSMUSG00000022564	Grina	-1.07339	7.30495e-07
ENSMUSG00000045667	Smtnl2	-1.07303	0.00316253
ENSMUSG00000029510	Gpc2	-1.07281	7.17312e-07
ENSMUSG00000019883	Echdc1	-1.07273	1.83583e-05
ENSMUSG00000007216	Zfp775	-1.07265	0.00323407
ENSMUSG00000031799	Tpm4	-1.06938	1.01369e-07
ENSMUSG00000036225	Kctd1	-1.06831	0.00401591
ENSMUSG00000030774	Pak1	-1.06726	9.35341e-07
ENSMUSG00000013236	Ptprs	-1.06606	2.83208e-11
ENSMUSG00000055128	Cgrrf1	-1.06421	0.0016937
ENSMUSG00000072501	Phf20l1	-1.06365	1.21531e-06
ENSMUSG00000044715	Gskip	-1.06127	4.46567e-05
ENSMUSG00000041992	Rapgef5	-1.06056	0.00211276
ENSMUSG00000061981	Flot2	-1.06	1.88693e-09
ENSMUSG00000022390	Zc3h7b	-1.05992	5.00163e-08
ENSMUSG00000078485	Plekhn1	-1.05933	1.09394e-06
ENSMUSG00000026475	Rgs16	-1.05553	0.00697737
ENSMUSG00000073436	Eme2	-1.05397	0.000129554
ENSMUSG00000037355	Uvssa	-1.05316	0.000479657
ENSMUSG00000035392	Dennd1a	-1.05291	1.09271e-06
ENSMUSG00000026176	Ctdsp1	-1.05194	8.91798e-11
ENSMUSG00000061410	Zcchc14	-1.05192	3.47763e-10
ENSMUSG00000029673	Auts2	-1.0511	0.000224565
ENSMUSG00000062184	Hs6st2	-1.0509	0.00824626
ENSMUSG00000037373	Ctbp1	-1.05081	4.21601e-08
ENSMUSG00000043004	Gng2	-1.05062	1.06856e-07
ENSMUSG00000021811	Dnajc9	-1.05046	1.63134e-08
ENSMUSG00000032249	Anp32a	-1.04999	2.75092e-07
ENSMUSG00000030339	Ltbr	-1.04925	0.000912249
ENSMUSG00000031349	Nsdhl	-1.04796	8.08383e-09
ENSMUSG00000024298	Zfp871	-1.04745	4.25217e-10
ENSMUSG00000029394	Cdk2ap1	-1.04685	9.31074e-09
ENSMUSG00000026657	Frmd4a	-1.04666	1.04175e-05
ENSMUSG00000032846	Zswim6	-1.04661	8.13685e-06
ENSMUSG00000037325	Bbs7	-1.04447	0.00640677
ENSMUSG00000074166	AW146154	-1.04394	0.00930069
ENSMUSG00000031993	Snx19	-1.04188	3.14342e-06
ENSMUSG00000021959	Lats2	-1.04184	0.00862167
ENSMUSG00000038871	Bpgm	-1.04181	7.10693e-06
ENSMUSG00000055629	B4galnt4	-1.04178	4.15013e-08
ENSMUSG00000048027	Rgmb	-1.041	8.49977e-05
ENSMUSG00000029438	Bcl7a	-1.04086	1.2374e-07
ENSMUSG00000028467	Gba2	-1.04028	9.67097e-07
ENSMUSG00000035696	Rnf38	-1.03748	7.93753e-12
ENSMUSG00000029641	Rasl11a	-1.03725	0.00947968
ENSMUSG00000011958	Bnip2	-1.03675	4.16289e-07
ENSMUSG00000027589	Pcmtd2	-1.03453	1.4976e-05
ENSMUSG00000007872	Id3	-1.0343	7.33571e-06
ENSMUSG00000004798	Ulk2	-1.03413	0.00308461
ENSMUSG00000005897	Nr2c1	-1.03313	0.000747948
ENSMUSG00000048997	Atxn7l2	-1.03248	3.65275e-05
ENSMUSG00000025085	Ablim1	-1.03063	7.99154e-07
ENSMUSG00000042215	Bag2	-1.02952	0.000239666
ENSMUSG00000032396	Dis3l	-1.0294	6.29825e-05
ENSMUSG00000070639	Lrrc8b	-1.02833	0.000107026
ENSMUSG00000031242	2610002M06Rik	-1.02617	0.00235011
ENSMUSG00000062761	Zfp512	-1.02557	1.70715e-07
ENSMUSG00000029208	Guf1	-1.02528	4.46641e-06
ENSMUSG00000033799	Tasor2	-1.02491	4.34832e-10
ENSMUSG00000057335	Cep170	-1.02475	4.88281e-07
ENSMUSG00000031093	Dock11	-1.02307	1.65806e-06
ENSMUSG00000008393	Carhsp1	-1.0228	2.33166e-08
ENSMUSG00000045410	Akr1e1	-1.02115	0.000131348
ENSMUSG00000049670	Morn4	-1.02054	8.30462e-05
ENSMUSG00000030313	Dennd5b	-1.0203	4.55721e-06
ENSMUSG00000038150	Ormdl3	-1.01944	4.05999e-07
ENSMUSG00000025736	Jmjd8	-1.01934	4.46567e-05
ENSMUSG00000000605	Clcn4	-1.01888	0.00023206
ENSMUSG00000027011	Ube2e3	-1.01742	3.01054e-07
ENSMUSG00000029004	Kmt2e	-1.0173	8.82381e-07
ENSMUSG00000071477	Zfp777	-1.01702	1.45194e-05
ENSMUSG00000038886	Man2a2	-1.01698	1.09592e-06
ENSMUSG00000032101	Ddx25	-1.01691	0.0002117
ENSMUSG00000055653	Gpc3	-1.01313	1.00401e-06
ENSMUSG00000032320	Rcn2	-1.01276	2.31351e-06
ENSMUSG00000049488	Tmem67	-1.01228	0.00166381
ENSMUSG00000024939	Fam89b	-1.01173	0.0013063
ENSMUSG00000044340	Phlpp1	-1.00988	3.70808e-06
ENSMUSG00000013150	Gfod2	-1.00744	9.27368e-05
ENSMUSG00000046556	Zfp319	-1.00714	0.00074864
ENSMUSG00000042724	Map3k9	-1.0065	7.55201e-06
ENSMUSG00000086316	Nbdy	-1.00571	0.00614763
ENSMUSG00000032850	Rnft2	-1.00496	0.00481265
ENSMUSG00000004383	Large1	-1.00432	2.0488e-05
ENSMUSG00000024043	Arhgap28	-1.00247	0.000111678
ENSMUSG00000056758	Hmga2	-1.00213	8.66576e-05
ENSMUSG00000054843	Atrnl1	-1.00198	8.57742e-05
ENSMUSG00000021614	Vcan	-1.00072	6.33185e-05
ENSMUSG00000025140	Pycr1	1.00036	0.000135437
ENSMUSG00000037148	Arhgap10	1.00381	0.00089759
ENSMUSG00000031897	Psmb10	1.00519	0.000379936
ENSMUSG00000073700	Klhl21	1.00552	1.50902e-07
ENSMUSG00000062397	Zfp706	1.00562	1.39093e-11
ENSMUSG00000036775	Decr2	1.00589	0.000134063
ENSMUSG00000021868	Ppif	1.00618	3.0672e-06
ENSMUSG00000010755	Cars	1.00652	6.50644e-08
ENSMUSG00000064105	Cnnm2	1.00687	0.000157439
ENSMUSG00000027953	Slc50a1	1.00813	0.00182454
ENSMUSG00000026893	Gca	1.00817	0.00898384
ENSMUSG00000089945	Pakap	1.00922	2.54543e-05
ENSMUSG00000011831	Evi5	1.0106	3.90757e-07
ENSMUSG00000020857	Nme2	1.01221	6.85359e-10
ENSMUSG00000030538	Cib1	1.01308	1.93067e-06
ENSMUSG00000032479	Map4	1.01332	3.97573e-09
ENSMUSG00000054091	1810037I17Rik	1.01345	3.44319e-06
ENSMUSG00000034574	Daam1	1.01417	7.36706e-06
ENSMUSG00000051065	Mb21d2	1.01449	6.50882e-06
ENSMUSG00000045896	Paip2b	1.01483	3.65831e-08
ENSMUSG00000074731	Zfp345	1.01495	0.00629599
ENSMUSG00000032549	Rab6b	1.01525	0.00015796
ENSMUSG00000029249	Rest	1.01653	2.44511e-08
ENSMUSG00000072680	Tmem254c	1.01671	0.00674126
ENSMUSG00000014245	Pigl	1.01891	0.000102056
ENSMUSG00000068323	Slc4a5	1.02228	0.000234017
ENSMUSG00000057561	Eif1a	1.02242	2.8704e-10
ENSMUSG00000045312	Lhfpl2	1.02364	0.0011759
ENSMUSG00000039201	Tbc1d25	1.02534	0.00079046
ENSMUSG00000024646	Cyb5a	1.02562	5.33216e-09
ENSMUSG00000003604	Aven	1.02588	6.77566e-06
ENSMUSG00000054387	Mdm4	1.02654	1.35116e-09
ENSMUSG00000039456	Morc3	1.02823	2.88117e-10
ENSMUSG00000060147	Serpinb6a	1.0284	2.82954e-07
ENSMUSG00000074305	Peak1	1.02863	2.55394e-05
ENSMUSG00000024594	Prrc1	1.02868	4.82903e-10
ENSMUSG00000028803	Nipal3	1.02872	0.000230092
ENSMUSG00000003528	Slc25a1	1.0289	5.16584e-09
ENSMUSG00000017405	Nek8	1.03248	0.00119945
ENSMUSG00000024096	Ralbp1	1.03322	2.21139e-09
ENSMUSG00000029470	P2rx4	1.03336	0.00522392
ENSMUSG00000038178	Slc43a2	1.03338	5.39203e-05
ENSMUSG00000002504	Slc9a3r2	1.03358	0.000113616
ENSMUSG00000024892	Pcx	1.03478	2.0321e-06
ENSMUSG00000025964	Adam23	1.03615	5.36604e-07
ENSMUSG00000002983	Relb	1.03955	0.00163804
ENSMUSG00000052102	Gnpda1	1.03995	2.09662e-11
ENSMUSG00000005370	Msh6	1.04036	8.87861e-10
[truncated: 1,886 more rows]
