# Supplementary material for: Acquisition of neural fate by combination of BMP blockade and chromatin modification
Source: iScience. 2023 Sep 9;26(10):107887. doi: 10.1016/j.isci.2023.107887 (PMC10522999; doi:10.1016/j.isci.2023.107887)
Supplement: Table S3 The list of the genes that were found to be altered in another clone of Phc1-KO cells compared to those in wild-type, related to Figure 3 [file mmc4.xlsx]

## Sheet: Sheet1
ENSEMBL Gene ID	Gene name	KO#7 vs wt_Log fold change	KO#7 vs wt_FDR p-value
ENSMUSG00000097907	Raxos1	-6.57434	1.30868e-08
ENSMUSG00000024334	H2-Oa	-5.74336	0.000556559
ENSMUSG00000037664	Cdkn1c	-5.47493	9.94647e-53
ENSMUSG00000048699	Krt90	-5.08472	0.00475106
ENSMUSG00000024518	Rax	-4.98548	7.28176e-49
ENSMUSG00000100162	Gm20687	-4.81189	0.00617916
ENSMUSG00000112449	Srp54b	-4.76438	0.00950429
ENSMUSG00000013584	Aldh1a2	-4.73529	1.79795e-34
ENSMUSG00000038152	5033430I15Rik	-4.61152	0.00938993
ENSMUSG00000033730	Egr3	-4.50576	0.000513792
ENSMUSG00000051490	Foxd4	-4.4989	1.12102e-23
ENSMUSG00000022245	Skor1	-4.40092	0.00132322
ENSMUSG00000112022	Gm2436	-4.38662	0.00639307
ENSMUSG00000024076	Vit	-4.2616	4.77813e-05
ENSMUSG00000048038	Ccdc187	-4.2265	5.55252e-12
ENSMUSG00000109814	Gm45847	-4.21984	0.000105645
ENSMUSG00000022044	Stmn4	-4.2188	1.93427e-06
ENSMUSG00000030621	Me3	-4.19615	5.11574e-06
ENSMUSG00000032128	Robo3	-4.07677	4.44318e-21
ENSMUSG00000083695	Rnf138rt1	-4.03603	5.17476e-05
ENSMUSG00000030069	Prok2	-4.00555	0.00345561
ENSMUSG00000050830	Vwc2	-3.86042	0.000580811
ENSMUSG00000000724	Cryba1	-3.76901	2.16241e-06
ENSMUSG00000056380	Gpr50	-3.73959	1.92486e-06
ENSMUSG00000099907	Gm10421	-3.63699	0.00177855
ENSMUSG00000000632	Sez6	-3.61016	2.9982e-53
ENSMUSG00000038011	Dnah10	-3.58016	2.79109e-32
ENSMUSG00000010086	Rnf112	-3.5693	4.46946e-07
ENSMUSG00000059741	Myl3	-3.53501	0.000506895
ENSMUSG00000026610	Esrrg	-3.53456	0.000458235
ENSMUSG00000027977	Ndst3	-3.52983	7.84813e-05
ENSMUSG00000026832	Cytip	-3.52815	0.00509633
ENSMUSG00000042671	Rgs8	-3.46029	8.79897e-11
ENSMUSG00000046876	Atxn1	-3.44779	1.50282e-11
ENSMUSG00000035783	Acta2	-3.43135	2.53824e-08
ENSMUSG00000040726	Hesx1	-3.42907	7.09199e-17
ENSMUSG00000052613	Pcdh15	-3.38367	0.00657843
ENSMUSG00000097023	Mir9-3hg	-3.34586	4.21871e-08
ENSMUSG00000052581	Lrrtm4	-3.34333	0.00665959
ENSMUSG00000020279	Il9r	-3.31663	0.00985078
ENSMUSG00000031972	Acta1	-3.3161	6.94826e-06
ENSMUSG00000056752	Dnah9	-3.31213	0.000337008
ENSMUSG00000021239	Vsx2	-3.25474	0.00400859
ENSMUSG00000045903	Npas4	-3.23546	0.00738771
ENSMUSG00000030680	Pagr1a	-3.23436	1.16041e-07
ENSMUSG00000087541	Hopxos	-3.20712	0.00755213
ENSMUSG00000014603	Alx3	-3.19336	6.70734e-05
ENSMUSG00000034891	Sncb	-3.17595	1.21131e-06
ENSMUSG00000045838	Ccdc9b	-3.16518	0.000402985
ENSMUSG00000068614	Actc1	-3.16467	8.18401e-06
ENSMUSG00000028137	Celf3	-3.14363	1.65423e-17
ENSMUSG00000056481	Cd248	-3.14177	1.53068e-06
ENSMUSG00000024227	Pdzph1	-3.13716	6.05635e-10
ENSMUSG00000038745	Nlrp6	-3.05336	0.00040842
ENSMUSG00000042846	Lrrtm3	-2.99254	2.03796e-13
ENSMUSG00000039059	Hrh3	-2.97557	9.22753e-09
ENSMUSG00000049001	Ndnf	-2.9563	0.000175438
ENSMUSG00000066224	Arid3c	-2.94031	5.07064e-05
ENSMUSG00000025582	Nptx1	-2.92914	4.02501e-09
ENSMUSG00000110205	Gm33594	-2.91952	0.00785512
ENSMUSG00000061086	Myl4	-2.8839	0.000308251
ENSMUSG00000062991	Nrg1	-2.86763	3.51451e-18
ENSMUSG00000003476	Crhr2	-2.86064	2.37917e-06
ENSMUSG00000029675	Eln	-2.84926	0.000551685
ENSMUSG00000099635	Gm28528	-2.84051	2.57049e-05
ENSMUSG00000027674	Pex5l	-2.81838	5.83e-19
ENSMUSG00000060371	Caln1	-2.74347	0.000525222
ENSMUSG00000027748	Trpc4	-2.73152	4.76248e-12
ENSMUSG00000010505	Myt1	-2.72526	7.11388e-05
ENSMUSG00000039405	Prss23	-2.72228	2.03995e-07
ENSMUSG00000089837	Npcd	-2.71522	0.00223779
ENSMUSG00000030307	Slc6a11	-2.70965	6.20528e-07
ENSMUSG00000049097	Ankrd34a	-2.69584	0.000300835
ENSMUSG00000023192	Grm2	-2.68247	0.000876661
ENSMUSG00000033327	Tnxb	-2.67685	0.00101579
ENSMUSG00000029671	Wnt16	-2.66174	1.47314e-05
ENSMUSG00000063297	Luzp2	-2.62107	0.00957611
ENSMUSG00000026147	Col9a1	-2.62069	4.88557e-08
ENSMUSG00000003657	Calb2	-2.61064	3.10217e-14
ENSMUSG00000045005	Fzd5	-2.604	1.77326e-19
ENSMUSG00000024112	Cacna1h	-2.60383	1.18441e-13
ENSMUSG00000038156	Spon1	-2.58896	5.48344e-26
ENSMUSG00000016349	Eef1a2	-2.58827	0.00416026
ENSMUSG00000010044	Zmynd10	-2.56817	0.000844411
ENSMUSG00000041329	Atp1b2	-2.55808	6.57369e-18
ENSMUSG00000036570	Fxyd1	-2.55123	0.00317705
ENSMUSG00000027419	Pcsk2	-2.54811	1.42902e-12
ENSMUSG00000038805	Six3	-2.5383	2.39636e-27
ENSMUSG00000026347	Tmem163	-2.52622	1.72129e-05
ENSMUSG00000004892	Bcan	-2.51691	3.60101e-07
ENSMUSG00000087150	BC064078	-2.51519	9.2204e-21
ENSMUSG00000068428	Gmnc	-2.48548	0.00263856
ENSMUSG00000026255	Efhd1	-2.48359	4.84932e-08
ENSMUSG00000033717	Adra2a	-2.48322	0.000750844
ENSMUSG00000036198	Arhgap36	-2.47336	3.48342e-08
ENSMUSG00000071203	Naip5	-2.4604	0.00735074
ENSMUSG00000062372	Otof	-2.45558	0.00657843
ENSMUSG00000097767	Miat	-2.43867	7.29243e-34
ENSMUSG00000036699	Zcchc12	-2.43848	3.91119e-11
ENSMUSG00000026312	Cdh7	-2.43477	0.0049338
ENSMUSG00000001988	Npas1	-2.43023	1.3073e-06
ENSMUSG00000056158	Car10	-2.42474	9.13533e-06
ENSMUSG00000026830	Ermn	-2.40368	3.42837e-14
ENSMUSG00000021750	Fam107a	-2.39957	0.00111117
ENSMUSG00000040152	Thbs1	-2.38789	1.67275e-07
ENSMUSG00000020684	Rasl10b	-2.38308	3.81912e-17
ENSMUSG00000010760	Phlda2	-2.37774	2.11532e-07
ENSMUSG00000067818	Myl9	-2.36453	3.68847e-11
ENSMUSG00000048794	Cfap100	-2.36138	0.00386383
ENSMUSG00000025389	Mip	-2.35681	5.52075e-12
ENSMUSG00000046709	Mapk10	-2.3539	1.50609e-05
ENSMUSG00000026879	Gsn	-2.34902	2.61627e-18
ENSMUSG00000019785	Clvs2	-2.34539	0.000483912
ENSMUSG00000041578	Crx	-2.3437	0.00164577
ENSMUSG00000035131	Brinp3	-2.33489	0.00230108
ENSMUSG00000041731	Pgm5	-2.32719	0.00815515
ENSMUSG00000034898	Filip1	-2.32522	0.00293983
ENSMUSG00000064329	Scn1a	-2.32253	0.00612018
ENSMUSG00000021743	Fezf2	-2.31307	3.5431e-12
ENSMUSG00000079017	Ifi27l2a	-2.30847	5.37806e-06
ENSMUSG00000075020	Mir670hg	-2.30835	0.00151616
ENSMUSG00000040138	Ndp	-2.29699	0.00253062
ENSMUSG00000062760	Shisal1	-2.29005	2.74805e-09
ENSMUSG00000020181	Nav3	-2.28207	0.000324294
ENSMUSG00000028876	Epha10	-2.27274	0.000268954
ENSMUSG00000046844	Vat1l	-2.26618	3.16644e-21
ENSMUSG00000039376	Synpo2l	-2.26494	9.57278e-05
ENSMUSG00000030209	Grin2b	-2.24786	4.27861e-05
ENSMUSG00000073424	Cyp4f15	-2.24683	1.64711e-06
ENSMUSG00000040037	Negr1	-2.24644	0.000521869
ENSMUSG00000001349	Cnn1	-2.24576	5.41732e-08
ENSMUSG00000024678	Ms4a4d	-2.23811	2.7848e-09
ENSMUSG00000031210	Gpr165	-2.23213	0.00608759
ENSMUSG00000031409	Tceal6	-2.22069	1.2919e-06
ENSMUSG00000056854	Pou3f4	-2.22004	0.000626343
ENSMUSG00000024109	Nrxn1	-2.21274	0.00558821
ENSMUSG00000031841	Cdh13	-2.2087	1.7668e-07
ENSMUSG00000020598	Nrcam	-2.20439	4.4242e-18
ENSMUSG00000015829	Tnr	-2.20039	0.000482152
ENSMUSG00000031891	Hsd11b2	-2.19491	7.61692e-06
ENSMUSG00000022208	Jph4	-2.19218	2.16025e-15
ENSMUSG00000037887	Dusp8	-2.17516	3.96606e-05
ENSMUSG00000020890	Gucy2e	-2.1729	4.0344e-05
ENSMUSG00000017446	C1qtnf1	-2.17155	0.00230886
ENSMUSG00000040797	Iqsec3	-2.16828	0.00817566
ENSMUSG00000015981	Stk32c	-2.1519	7.94541e-06
ENSMUSG00000001663	Gstt1	-2.1389	8.04433e-08
ENSMUSG00000062591	Tubb4a	-2.13704	6.71532e-28
ENSMUSG00000006362	Cbfa2t3	-2.12136	8.05161e-06
ENSMUSG00000030226	Lmo3	-2.11874	0.00016051
ENSMUSG00000034463	Scara3	-2.11842	0.00156301
ENSMUSG00000052248	Zeb2os	-2.1166	0.000402758
ENSMUSG00000041923	Nol4	-2.11115	0.000807365
ENSMUSG00000030350	Prmt8	-2.11055	7.61692e-06
ENSMUSG00000037872	Ackr1	-2.10914	0.000126536
ENSMUSG00000074607	Tox2	-2.10782	4.44039e-07
ENSMUSG00000100252	Mir124-2hg	-2.10663	0.00111142
ENSMUSG00000032564	Cpne4	-2.10524	0.00491757
ENSMUSG00000062961	Ccdc177	-2.09818	1.20174e-08
ENSMUSG00000074934	Grem1	-2.094	3.4385e-11
ENSMUSG00000061080	Lsamp	-2.09029	5.22425e-05
ENSMUSG00000037843	Vstm2l	-2.08596	0.00670334
ENSMUSG00000067586	S1pr3	-2.08566	0.000153279
ENSMUSG00000064179	Tnnt1	-2.08359	7.48621e-15
ENSMUSG00000024565	Sall3	-2.07941	3.3355e-17
ENSMUSG00000043843	Tmem145	-2.07827	4.03511e-07
ENSMUSG00000000247	Lhx2	-2.07442	4.25101e-14
ENSMUSG00000026344	Lypd1	-2.06991	0.00784081
ENSMUSG00000026247	Ecel1	-2.06691	0.000928897
ENSMUSG00000068923	Syt11	-2.05922	7.73084e-31
ENSMUSG00000052160	Pld4	-2.05137	0.000125057
ENSMUSG00000062296	Trank1	-2.0485	0.000273295
ENSMUSG00000059325	Hopx	-2.04739	4.13926e-09
ENSMUSG00000025876	Unc5a	-2.0466	2.10556e-08
ENSMUSG00000010136	Pifo	-2.04169	0.000752732
ENSMUSG00000037492	Zmat4	-2.03218	2.06701e-05
ENSMUSG00000029697	Fezf1	-2.02855	7.39795e-11
ENSMUSG00000030730	Atp2a1	-2.02809	0.00384258
ENSMUSG00000046961	Gpr156	-2.02565	0.00112392
ENSMUSG00000048001	Hes5	-2.02371	8.17773e-05
ENSMUSG00000049511	Htr1b	-2.01976	0.00259046
ENSMUSG00000053395	Cacng8	-2.00269	0.0063991
ENSMUSG00000054580	Pla2r1	-2.0014	0.00225715
ENSMUSG00000070532	Ccdc190	-1.99767	6.36719e-05
ENSMUSG00000005089	Slc1a2	-1.99226	3.69682e-05
ENSMUSG00000055567	Unc80	-1.99034	0.000156669
ENSMUSG00000041708	Mpped1	-1.97011	4.01706e-11
ENSMUSG00000042129	Rassf4	-1.95968	2.36744e-09
ENSMUSG00000058740	Kcnt1	-1.95262	3.45748e-05
ENSMUSG00000038132	Rbm24	-1.9513	4.29204e-06
ENSMUSG00000033768	Nrxn2	-1.94534	8.70524e-15
ENSMUSG00000069072	Slc7a14	-1.94355	0.000920529
ENSMUSG00000021573	Tppp	-1.94158	0.00105323
ENSMUSG00000036111	Lmo1	-1.94046	2.28626e-11
ENSMUSG00000051910	Sox6	-1.93028	6.30684e-08
ENSMUSG00000029661	Col1a2	-1.92915	6.01394e-06
ENSMUSG00000004231	Pax2	-1.92734	6.3132e-07
ENSMUSG00000018126	Baiap2l2	-1.92714	0.00590386
ENSMUSG00000052684	Jun	-1.9263	1.15278e-11
ENSMUSG00000022037	Clu	-1.92138	2.2798e-08
ENSMUSG00000049288	Lix1l	-1.91105	4.78359e-14
ENSMUSG00000020866	Cacna1g	-1.90138	5.22694e-27
ENSMUSG00000058966	Fam57b	-1.90095	3.39673e-09
ENSMUSG00000046618	Olfml2a	-1.89613	1.97313e-06
ENSMUSG00000032085	Tagln	-1.88964	1.14488e-06
ENSMUSG00000042631	Xkr7	-1.88909	0.00232023
ENSMUSG00000029001	Fbxo44	-1.88109	3.183e-07
ENSMUSG00000053310	Nrgn	-1.87826	0.00409749
ENSMUSG00000020486	Septin4	-1.85395	3.08167e-07
ENSMUSG00000022619	Mapk8ip2	-1.8529	1.74585e-13
ENSMUSG00000069227	Gprin1	-1.84807	5.91454e-07
ENSMUSG00000016024	Lbp	-1.84708	0.004251
ENSMUSG00000021198	Unc79	-1.84613	0.00501307
ENSMUSG00000005338	Cadm3	-1.83715	1.69006e-13
ENSMUSG00000032878	Ccdc85a	-1.8329	0.000120771
ENSMUSG00000042388	Dlgap3	-1.82853	5.14116e-08
ENSMUSG00000035566	Pcdh17	-1.82851	5.76081e-10
ENSMUSG00000056553	Ptprn2	-1.82521	1.11369e-07
ENSMUSG00000035279	Ssc5d	-1.82503	0.00017567
ENSMUSG00000049939	Lrrc4	-1.82263	2.83464e-08
ENSMUSG00000034958	Atcay	-1.81926	0.000666236
ENSMUSG00000035910	Dcdc2a	-1.81847	0.00166101
ENSMUSG00000079157	Fam155a	-1.81596	0.00105584
ENSMUSG00000030616	Sytl2	-1.81096	2.61157e-06
ENSMUSG00000053024	Cntn2	-1.80762	8.20065e-06
ENSMUSG00000006457	Actn3	-1.80449	1.53364e-08
ENSMUSG00000055782	Abcd2	-1.79013	2.67688e-05
ENSMUSG00000030329	Pianp	-1.78954	4.1751e-05
ENSMUSG00000054404	Slfn5	-1.78624	0.00556804
ENSMUSG00000002341	Ncan	-1.78247	1.24595e-10
ENSMUSG00000047085	Lrrc4b	-1.78169	6.56876e-09
ENSMUSG00000017692	Rhbdl3	-1.77979	0.000279314
ENSMUSG00000002459	Rgs20	-1.77405	0.000433078
ENSMUSG00000022054	Nefm	-1.76998	3.80827e-07
ENSMUSG00000047632	Fgfbp3	-1.76956	0.00463544
ENSMUSG00000038112	AW551984	-1.74782	5.74604e-07
ENSMUSG00000025318	Jph3	-1.7301	5.94846e-10
ENSMUSG00000040972	Igsf21	-1.72712	0.00991755
ENSMUSG00000044576	Garem2	-1.72449	1.25081e-10
ENSMUSG00000039154	Shd	-1.72285	1.28167e-08
ENSMUSG00000037428	Vgf	-1.72003	0.00334339
ENSMUSG00000021373	Cap2	-1.71924	4.19941e-09
ENSMUSG00000086296	D030055H07Rik	-1.71838	0.000422585
ENSMUSG00000039546	Ajap1	-1.70817	9.78333e-06
ENSMUSG00000040280	Ndufa4l2	-1.7069	0.00125709
ENSMUSG00000094626	Tmem121b	-1.70576	0.000368324
ENSMUSG00000058741	Prr19	-1.70411	0.00484823
ENSMUSG00000030761	Myo7a	-1.70408	0.00248775
ENSMUSG00000036218	Pdzrn4	-1.70173	0.00252278
ENSMUSG00000052921	Arhgef15	-1.69993	1.2268e-05
ENSMUSG00000093460	Six3os1	-1.69857	1.29794e-10
ENSMUSG00000027200	Sema6d	-1.6978	3.85869e-08
ENSMUSG00000075334	Rprm	-1.69588	2.36337e-06
ENSMUSG00000059022	Kcp	-1.69399	0.00100662
ENSMUSG00000068154	Insm1	-1.69308	0.000821416
ENSMUSG00000001119	Col6a1	-1.68655	0.0047352
ENSMUSG00000015599	Ttbk1	-1.68544	1.86471e-06
ENSMUSG00000021281	Tnfaip2	-1.68444	0.000375731
ENSMUSG00000028197	Col24a1	-1.6773	0.00736104
ENSMUSG00000032936	Camkv	-1.6729	6.89899e-10
ENSMUSG00000045589	Frrs1l	-1.6705	0.000849699
ENSMUSG00000063681	Crb1	-1.66601	0.00535106
ENSMUSG00000043557	Mdga1	-1.66348	0.000129184
ENSMUSG00000023411	Nfatc4	-1.6592	2.32048e-19
ENSMUSG00000050271	Prag1	-1.65805	5.64313e-35
ENSMUSG00000070424	Art5	-1.65301	0.00116614
ENSMUSG00000049122	Frmd3	-1.65285	0.00748222
ENSMUSG00000031548	Sfrp1	-1.65181	1.43053e-17
ENSMUSG00000029123	Stk32b	-1.62542	0.000477718
ENSMUSG00000027581	Stmn3	-1.62046	5.16829e-06
ENSMUSG00000026173	Plcd4	-1.61928	0.00210536
ENSMUSG00000032011	Thy1	-1.60832	0.000324184
ENSMUSG00000063239	Grm4	-1.60536	0.000110079
ENSMUSG00000030669	Calca	-1.60376	0.00024423
ENSMUSG00000016346	Kcnq2	-1.60083	0.000165363
ENSMUSG00000061517	Sox21	-1.6004	9.07291e-07
ENSMUSG00000039252	Lgi2	-1.59969	3.09539e-11
ENSMUSG00000041272	Tox	-1.59559	0.000466669
ENSMUSG00000015944	Castor2	-1.59128	1.37445e-11
ENSMUSG00000022840	Adcy5	-1.5855	0.00103689
ENSMUSG00000020297	Nsg2	-1.58473	0.00639307
ENSMUSG00000042529	Kcnj12	-1.58302	0.0014805
ENSMUSG00000085042	Abhd11os	-1.58233	0.0033912
ENSMUSG00000063063	Ctnna2	-1.57849	0.000249864
ENSMUSG00000001300	Efnb2	-1.57313	1.79424e-13
ENSMUSG00000074575	Kcng1	-1.57186	2.41668e-06
ENSMUSG00000026443	Lrrn2	-1.57146	0.00232474
ENSMUSG00000028150	Rorc	-1.56802	1.71063e-05
ENSMUSG00000007279	Scube2	-1.56643	0.00263897
ENSMUSG00000038486	Sv2a	-1.55916	7.33166e-05
ENSMUSG00000024998	Plce1	-1.55257	2.02249e-14
ENSMUSG00000028664	Ephb2	-1.551	2.5337e-16
ENSMUSG00000044674	Fzd1	-1.54759	3.78156e-10
ENSMUSG00000031538	Plat	-1.54659	7.42205e-06
ENSMUSG00000000794	Kcnn3	-1.54366	0.00317202
ENSMUSG00000045179	Sox3	-1.54313	5.62703e-11
ENSMUSG00000027559	Car3	-1.54089	0.00621879
ENSMUSG00000033676	Gabrb3	-1.53651	2.14521e-09
ENSMUSG00000026442	Nfasc	-1.53078	1.07253e-08
ENSMUSG00000108900	Ccdc194	-1.53047	3.15716e-05
ENSMUSG00000021983	Atp8a2	-1.52658	8.82904e-07
ENSMUSG00000046613	Vwa5b2	-1.5265	0.00198579
ENSMUSG00000027577	Chrna4	-1.52498	8.32586e-05
ENSMUSG00000025328	Padi3	-1.52093	0.00205657
ENSMUSG00000009075	Cabp7	-1.51838	0.00151233
ENSMUSG00000107705	Gm45062	-1.51751	0.000576542
ENSMUSG00000024593	Megf10	-1.51719	0.00868857
ENSMUSG00000023367	Tmem176a	-1.50666	0.00343037
ENSMUSG00000050272	Dscam	-1.50511	0.00937425
ENSMUSG00000024502	Jakmip2	-1.50435	3.78156e-10
ENSMUSG00000031654	Cbln1	-1.50413	1.38959e-06
ENSMUSG00000068748	Ptprz1	-1.50307	7.8566e-11
ENSMUSG00000015243	Abca1	-1.50044	1.43425e-05
ENSMUSG00000003534	Ddr1	-1.49666	3.47356e-29
ENSMUSG00000035864	Syt1	-1.49599	0.00950429
ENSMUSG00000046814	Gchfr	-1.49576	0.000757277
ENSMUSG00000015222	Map2	-1.49254	6.80502e-08
ENSMUSG00000042826	Fgf11	-1.4916	0.00621963
ENSMUSG00000026824	Kcnj3	-1.4912	5.34303e-06
ENSMUSG00000038319	Kcnh2	-1.48272	1.80633e-10
ENSMUSG00000028373	Astn2	-1.48261	0.000879731
ENSMUSG00000024063	Lbh	-1.47965	1.12083e-05
ENSMUSG00000019359	Gdpd2	-1.47909	0.00145946
ENSMUSG00000031565	Fgfr1	-1.479	6.53022e-30
ENSMUSG00000022454	Nell2	-1.47833	9.73297e-05
ENSMUSG00000025478	Dpysl4	-1.47335	4.20624e-08
ENSMUSG00000078794	Dact3	-1.47105	7.8134e-07
ENSMUSG00000067199	Frat1	-1.46726	2.95676e-05
ENSMUSG00000018451	6330403K07Rik	-1.46706	1.28648e-06
ENSMUSG00000035517	Tdrd7	-1.46513	1.04402e-10
ENSMUSG00000010066	Cacna2d2	-1.4633	1.67956e-06
ENSMUSG00000096847	Tmem151b	-1.46231	0.000250729
ENSMUSG00000008496	Pou2f2	-1.46188	0.00414346
ENSMUSG00000023473	Celsr3	-1.46141	1.18441e-13
ENSMUSG00000014813	Stc1	-1.45368	0.0029752
ENSMUSG00000039706	Ldb2	-1.4536	0.00107506
ENSMUSG00000063919	Srrm4	-1.45135	0.00250957
ENSMUSG00000055733	Nap1l3	-1.45025	0.00276588
ENSMUSG00000037010	Apln	-1.45008	6.6735e-05
ENSMUSG00000001227	Sema6b	-1.44433	1.62826e-05
ENSMUSG00000029211	Gabra4	-1.43864	0.000490275
ENSMUSG00000004360	9330159F19Rik	-1.43864	0.00226891
ENSMUSG00000036412	Arsi	-1.43152	0.0048901
ENSMUSG00000043773	1700048O20Rik	-1.43042	0.00344413
ENSMUSG00000025892	Gria4	-1.42685	0.000376704
ENSMUSG00000037852	Cpe	-1.42471	1.82907e-08
ENSMUSG00000016382	Pls3	-1.42276	3.23933e-11
ENSMUSG00000001313	Rnd2	-1.42124	6.1565e-09
ENSMUSG00000031636	Pdlim3	-1.41998	0.00468687
ENSMUSG00000021943	Gdf10	-1.41949	0.000402985
ENSMUSG00000079481	Nhsl2	-1.41343	2.27066e-05
ENSMUSG00000033597	Caskin1	-1.41281	2.44485e-05
ENSMUSG00000051951	Xkr4	-1.41181	0.0068584
ENSMUSG00000040495	Chrm4	-1.41086	0.00560888
ENSMUSG00000033316	Galnt9	-1.40705	0.00538705
ENSMUSG00000042873	Lhfpl4	-1.40552	1.52747e-06
ENSMUSG00000096210	H1f0	-1.40263	1.94522e-26
ENSMUSG00000040327	Cul9	-1.3969	0.00201069
ENSMUSG00000053137	Mapk11	-1.3911	9.91215e-11
ENSMUSG00000067215	Usp51	-1.39005	0.000682788
ENSMUSG00000026204	Ptprn	-1.38631	3.3571e-06
ENSMUSG00000034156	Tspoap1	-1.38541	2.48489e-09
ENSMUSG00000031343	Gabra3	-1.3798	0.000832698
ENSMUSG00000025422	Agap2	-1.37913	0.00526179
ENSMUSG00000040841	Six5	-1.37795	4.51667e-07
ENSMUSG00000038390	Gpr162	-1.37206	1.24758e-08
ENSMUSG00000031340	Gabre	-1.36615	0.00906051
ENSMUSG00000041482	Piezo2	-1.36543	5.03738e-07
ENSMUSG00000026872	Zeb2	-1.36339	6.7223e-11
ENSMUSG00000026207	Speg	-1.36012	9.84946e-09
ENSMUSG00000029638	Glcci1	-1.35823	6.45284e-06
ENSMUSG00000022842	Ece2	-1.35563	0.00255598
ENSMUSG00000074793	Hspa12b	-1.35268	0.00217895
ENSMUSG00000052301	Doc2a	-1.35143	0.00395548
ENSMUSG00000040669	Phc1	-1.35061	8.79897e-11
ENSMUSG00000016763	Scube1	-1.34844	5.96841e-07
ENSMUSG00000031906	Smpd3	-1.34728	0.00736832
ENSMUSG00000073421	H2-Ab1	-1.34678	0.0072407
ENSMUSG00000055235	Wdr86	-1.33967	3.14037e-11
ENSMUSG00000102752	Gm7694	-1.33125	0.00173743
ENSMUSG00000024013	Fgd2	-1.331	0.000619083
ENSMUSG00000016179	Camk1g	-1.32632	8.0718e-05
ENSMUSG00000027254	Map1a	-1.32522	2.54456e-07
ENSMUSG00000020901	Pik3r5	-1.32352	0.00572987
ENSMUSG00000008855	Hdac5	-1.32184	3.9505e-16
ENSMUSG00000058056	Palld	-1.32071	1.87212e-10
ENSMUSG00000004267	Eno2	-1.3194	7.10372e-05
ENSMUSG00000054667	Irs4	-1.31869	7.63781e-07
ENSMUSG00000031284	Pak3	-1.31862	2.44409e-07
ENSMUSG00000036882	Arhgap33	-1.3175	1.59621e-05
ENSMUSG00000068740	Celsr2	-1.31669	4.03796e-22
ENSMUSG00000020423	Btg2	-1.31644	1.41845e-09
ENSMUSG00000029861	Fam131b	-1.31484	1.90832e-06
ENSMUSG00000024985	Tcf7l2	-1.31194	9.249e-09
ENSMUSG00000028804	Csmd2	-1.31154	0.0072407
ENSMUSG00000050556	Kcnb1	-1.31058	0.000116466
ENSMUSG00000004698	Hdac9	-1.30845	0.00770107
ENSMUSG00000043668	Tox3	-1.30244	3.42347e-08
ENSMUSG00000025427	Rnf165	-1.29975	8.54835e-09
ENSMUSG00000021130	Galnt16	-1.29968	5.21505e-08
ENSMUSG00000030263	Lrmp	-1.2965	6.2199e-05
ENSMUSG00000058070	Eml1	-1.29513	3.20415e-10
ENSMUSG00000037541	Shank2	-1.29339	0.00150177
ENSMUSG00000046447	Camk2n1	-1.29269	0.00732182
ENSMUSG00000013367	Iglon5	-1.29252	1.62507e-06
ENSMUSG00000029595	Lhx5	-1.28587	0.00326508
ENSMUSG00000026475	Rgs16	-1.28545	0.00114298
ENSMUSG00000055202	Zfp811	-1.27823	4.55313e-08
ENSMUSG00000089809	Rasgef1b	-1.27818	0.000374933
ENSMUSG00000020814	Mxra7	-1.2746	1.55488e-07
ENSMUSG00000022629	Kif21a	-1.26746	1.7646e-12
ENSMUSG00000043531	Sorcs1	-1.26328	0.000717883
ENSMUSG00000044365	Cxxc4	-1.26122	0.000954326
ENSMUSG00000030401	Rtn2	-1.25631	6.88218e-07
ENSMUSG00000042942	Greb1l	-1.24881	1.33173e-07
ENSMUSG00000041540	Sox5	-1.24825	0.0065076
ENSMUSG00000071658	Gng3	-1.24541	0.00014272
ENSMUSG00000050840	Cdh20	-1.24308	4.4006e-07
ENSMUSG00000031160	Eras	-1.24209	1.14415e-05
ENSMUSG00000032338	Hcn4	-1.23873	0.00174273
ENSMUSG00000038916	Soga3	-1.23867	2.83546e-08
ENSMUSG00000031428	Zcchc18	-1.23626	3.74038e-05
ENSMUSG00000042763	Maneal	-1.23598	0.000632351
ENSMUSG00000054793	Cadm4	-1.23378	0.00844478
ENSMUSG00000017314	Mpp2	-1.23271	6.54782e-06
ENSMUSG00000041912	Tdrkh	-1.22893	2.16766e-05
ENSMUSG00000002602	Axl	-1.22072	5.13941e-05
ENSMUSG00000070425	Xntrpc	-1.21963	0.00669161
ENSMUSG00000020723	Cacng4	-1.21962	0.00167658
ENSMUSG00000034648	Lrrn1	-1.21921	1.48507e-10
ENSMUSG00000044461	Shisa2	-1.2172	4.96182e-06
ENSMUSG00000025321	Itgb8	-1.21672	0.000980134
ENSMUSG00000118219	Gm29695	-1.21659	0.00363718
ENSMUSG00000020020	Usp44	-1.20893	2.83356e-07
ENSMUSG00000029189	Sel1l3	-1.20592	0.000328294
ENSMUSG00000022528	Hes1	-1.20504	6.57369e-18
ENSMUSG00000026435	Slc45a3	-1.20249	0.00429208
ENSMUSG00000030707	Coro1a	-1.20231	0.00112744
ENSMUSG00000032816	Igdcc4	-1.20153	0.000719368
ENSMUSG00000066456	Hmgn3	-1.19296	0.0029755
ENSMUSG00000062866	Phactr2	-1.19171	0.00985247
ENSMUSG00000018750	Zbtb4	-1.18656	0.00952619
ENSMUSG00000078350	Smim1	-1.18655	0.00949943
ENSMUSG00000046329	Slc25a23	-1.18429	4.239e-08
ENSMUSG00000002107	Celf2	-1.18425	1.85125e-09
ENSMUSG00000022321	Cdh10	-1.18237	0.00161478
ENSMUSG00000037902	Sirpa	-1.18081	1.58977e-08
ENSMUSG00000045667	Smtnl2	-1.17764	0.000600189
ENSMUSG00000025776	Crispld1	-1.17342	0.000626389
ENSMUSG00000013846	St3gal1	-1.16809	0.00226164
ENSMUSG00000027603	Ggt7	-1.16545	0.00164292
ENSMUSG00000031245	Hmgn5	-1.15975	1.18593e-11
ENSMUSG00000040146	Rgl3	-1.15847	0.00294873
ENSMUSG00000050896	Rtn4rl2	-1.15466	0.00839206
ENSMUSG00000011148	Adssl1	-1.15465	0.00816643
ENSMUSG00000055809	Dnaaf3	-1.15309	0.00764776
ENSMUSG00000059013	Sh2d3c	-1.15201	0.00449599
ENSMUSG00000032643	Fhl3	-1.15005	0.000900725
ENSMUSG00000048216	Gpr85	-1.14631	0.00576155
ENSMUSG00000057337	Chst3	-1.14595	0.00280148
ENSMUSG00000027500	Stmn2	-1.14338	2.60183e-07
ENSMUSG00000071076	Jund	-1.14107	1.10868e-06
ENSMUSG00000051790	Nlgn2	-1.13879	7.25749e-17
ENSMUSG00000047604	Frat2	-1.13549	4.25164e-05
ENSMUSG00000046204	Pnma2	-1.13452	0.000128385
ENSMUSG00000022120	Rnf219	-1.13267	6.41551e-07
ENSMUSG00000048186	Bend7	-1.13207	0.00943122
ENSMUSG00000026880	Stom	-1.12886	6.74845e-05
ENSMUSG00000025789	St8sia2	-1.12885	0.00406195
ENSMUSG00000071531	Gprin2	-1.12799	0.00349404
ENSMUSG00000004562	Arhgef40	-1.1265	8.44269e-16
ENSMUSG00000072653	Zfp783	-1.12421	0.0093924
ENSMUSG00000030849	Fgfr2	-1.12277	9.46354e-08
ENSMUSG00000067786	Nnat	-1.12193	1.45551e-16
ENSMUSG00000025656	Arhgef9	-1.12004	0.00313639
ENSMUSG00000039278	Pcsk1n	-1.11748	0.00700268
ENSMUSG00000022324	Matn2	-1.11249	0.000465817
ENSMUSG00000020135	Apc2	-1.11235	0.000630806
ENSMUSG00000061411	Nol4l	-1.11226	2.38462e-05
ENSMUSG00000030674	Qprt	-1.1116	6.1048e-06
ENSMUSG00000038668	Lpar1	-1.11132	5.18953e-06
ENSMUSG00000042436	Mfap4	-1.11042	0.00171213
ENSMUSG00000087177	E130307A14Rik	-1.10646	0.00365371
ENSMUSG00000070509	Rgma	-1.10172	6.69459e-06
ENSMUSG00000014602	Kif1a	-1.10142	1.39603e-16
ENSMUSG00000096014	Sox1	-1.10046	1.9381e-06
ENSMUSG00000031990	Jam3	-1.10023	9.09373e-16
ENSMUSG00000032733	Snx33	-1.10002	2.73385e-05
ENSMUSG00000016624	Phf21b	-1.09998	1.35593e-05
ENSMUSG00000036959	Bcorl1	-1.094	6.9134e-07
ENSMUSG00000027805	Pfn2	-1.08718	6.94826e-06
ENSMUSG00000066406	Akap13	-1.08704	8.57141e-16
ENSMUSG00000034205	Loxl2	-1.08612	2.76503e-06
ENSMUSG00000010175	Prox1	-1.08453	0.00657114
ENSMUSG00000028354	Fmn2	-1.07559	0.00217895
ENSMUSG00000018909	Arrb1	-1.07344	5.71449e-10
ENSMUSG00000031099	Smarca1	-1.06881	2.77329e-07
ENSMUSG00000021363	Mak	-1.06867	0.0084572
ENSMUSG00000019982	Myb	-1.06377	0.00076311
ENSMUSG00000074643	Cpne1	-1.06197	4.59151e-05
ENSMUSG00000064043	Trerf1	-1.06076	2.42756e-05
ENSMUSG00000049532	Sall2	-1.05774	1.02792e-09
ENSMUSG00000025650	Col7a1	-1.05663	0.000409824
ENSMUSG00000029121	Crmp1	-1.05538	8.34078e-11
ENSMUSG00000040721	Zfhx2	-1.05441	3.97692e-06
ENSMUSG00000017466	Timp2	-1.05407	0.000306964
ENSMUSG00000054728	Phactr1	-1.05368	0.00124007
ENSMUSG00000045348	Nyap1	-1.05366	0.00114827
ENSMUSG00000035357	Pdzrn3	-1.05245	0.00101546
ENSMUSG00000075592	Nynrin	-1.05208	6.75373e-15
ENSMUSG00000061601	Pclo	-1.04765	0.000402985
ENSMUSG00000028795	Ccdc28b	-1.04765	0.000619083
ENSMUSG00000006567	Atp7b	-1.04637	0.00306888
ENSMUSG00000008540	Mgst1	-1.04427	0.00306693
ENSMUSG00000022456	Septin3	-1.04306	9.73232e-10
ENSMUSG00000073889	Il11ra1	-1.0426	0.00453093
ENSMUSG00000024883	Rin1	-1.04147	0.00240126
ENSMUSG00000029070	Mxra8	-1.04065	0.00022127
ENSMUSG00000023232	Serinc2	-1.04002	0.000713508
ENSMUSG00000066357	Wdr6	-1.03854	6.97992e-15
ENSMUSG00000048583	Igf2	-1.03557	1.00568e-05
ENSMUSG00000030519	Apba2	-1.03381	0.000269093
ENSMUSG00000031970	Dbndd1	-1.03322	0.00406195
ENSMUSG00000002897	Il17ra	-1.02618	0.000204671
ENSMUSG00000058756	Thra	-1.0259	6.23847e-05
ENSMUSG00000020695	Mrc2	-1.02546	1.34689e-13
ENSMUSG00000020105	Lrig3	-1.02224	4.60411e-08
ENSMUSG00000028626	Col9a2	-1.01933	0.000152856
ENSMUSG00000027330	Cdc25b	-1.01848	5.95427e-05
ENSMUSG00000028444	Cntfr	-1.01614	2.74532e-06
ENSMUSG00000045377	Tmem88	-1.01559	1.71063e-05
ENSMUSG00000034586	Hid1	-1.0151	0.00306124
ENSMUSG00000073422	H2-Ke6	-1.0148	0.000576542
ENSMUSG00000022489	Pde1b	-1.01299	0.000428202
ENSMUSG00000055652	Klhl25	-1.01058	1.17024e-06
ENSMUSG00000006782	Cnp	-1.00466	0.000233123
ENSMUSG00000029385	Ccng2	-1.00354	2.11587e-05
ENSMUSG00000020333	Acsl6	-1.00331	0.00640508
ENSMUSG00000030268	Bcat1	1.00044	7.25831e-14
ENSMUSG00000001053	N4bp3	1.00086	3.58584e-05
ENSMUSG00000006494	Pdk1	1.00294	1.10707e-06
ENSMUSG00000029922	Mkrn1	1.01166	3.31085e-14
ENSMUSG00000024981	Acsl5	1.01315	2.07962e-05
ENSMUSG00000035095	Fam167a	1.01368	0.00888239
ENSMUSG00000021814	Anxa7	1.01516	1.43212e-07
ENSMUSG00000032462	Pik3cb	1.01996	7.55409e-06
ENSMUSG00000037999	Arap2	1.02116	0.0029755
ENSMUSG00000019989	Enpp3	1.02526	1.11369e-07
ENSMUSG00000032802	Srxn1	1.02634	0.000170852
ENSMUSG00000041774	Ydjc	1.02747	0.000370451
ENSMUSG00000017861	Mybl2	1.03002	1.04687e-14
ENSMUSG00000038539	Atf5	1.0329	8.50819e-05
ENSMUSG00000025856	Pdgfa	1.03345	4.682e-05
ENSMUSG00000050052	Tdrp	1.03628	0.00512523
ENSMUSG00000022769	Sdf2l1	1.04067	2.17371e-06
ENSMUSG00000022723	Crybg3	1.04262	0.00313639
ENSMUSG00000024725	Ostf1	1.04397	0.000401714
ENSMUSG00000087166	L1td1	1.04743	2.72238e-05
ENSMUSG00000024140	Epas1	1.04751	0.00566371
ENSMUSG00000025056	Nr0b1	1.04814	0.000482152
ENSMUSG00000052854	Nrk	1.04861	0.00622972
ENSMUSG00000066129	Kndc1	1.05313	0.00869113
ENSMUSG00000037722	Gnpnat1	1.05421	8.70034e-06
ENSMUSG00000029622	Arpc1b	1.05561	1.28167e-08
ENSMUSG00000034563	Ccpg1	1.05658	2.06675e-06
ENSMUSG00000079445	B3gnt7	1.05775	1.62507e-06
ENSMUSG00000031770	Herpud1	1.05912	7.20992e-06
ENSMUSG00000001507	Itga3	1.06124	6.13324e-06
ENSMUSG00000042363	Lgalsl	1.06324	0.000361157
ENSMUSG00000020424	Castor1	1.06332	0.000842264
ENSMUSG00000039910	Cited2	1.0672	7.11266e-08
ENSMUSG00000002076	Hsf2bp	1.06812	3.23187e-06
ENSMUSG00000026576	Atp1b1	1.0688	1.30713e-06
ENSMUSG00000033542	Arhgef5	1.07156	0.00708881
ENSMUSG00000031297	Slc7a3	1.07475	2.34121e-06
ENSMUSG00000038119	Cdon	1.07476	3.30806e-15
ENSMUSG00000031169	Porcn	1.07576	0.00172778
ENSMUSG00000000708	Kat2b	1.07995	0.000248396
ENSMUSG00000066000	Zfp979	1.0825	8.20873e-06
ENSMUSG00000063354	Slc39a4	1.08465	5.41562e-06
ENSMUSG00000021866	Anxa11	1.08624	7.57435e-08
ENSMUSG00000020650	Bcap29	1.08662	0.00161559
ENSMUSG00000086454	Platr14	1.08785	0.000220076
ENSMUSG00000040548	Tex2	1.09044	3.82674e-06
ENSMUSG00000018796	Acsl1	1.09781	8.32419e-05
ENSMUSG00000031434	Morc4	1.09915	0.00210614
ENSMUSG00000099871	Gm21742	1.09999	0.00119992
ENSMUSG00000066842	Hmcn1	1.1002	0.00890968
ENSMUSG00000078817	Nlrp12	1.10165	1.4517e-05
ENSMUSG00000026814	Eng	1.10188	0.00188695
ENSMUSG00000003355	Fkbp11	1.10238	4.18483e-05
ENSMUSG00000028542	Slc6a9	1.10456	0.000131568
ENSMUSG00000004951	Hspb1	1.10604	3.39029e-08
ENSMUSG00000067916	Zfp991	1.10941	8.85291e-05
ENSMUSG00000072244	Trim6	1.11097	2.9367e-07
ENSMUSG00000025504	Eps8l2	1.11153	0.00311581
ENSMUSG00000097156	Gm3764	1.11326	0.00230992
ENSMUSG00000020422	Tns3	1.11663	1.1133e-16
ENSMUSG00000021583	Erap1	1.11673	0.00157869
ENSMUSG00000027506	Tpd52	1.11673	7.96425e-17
ENSMUSG00000079008	Gm14124	1.11823	0.00161635
ENSMUSG00000032494	Tdgf1	1.11859	2.77329e-07
ENSMUSG00000055817	Mta3	1.1188	2.50893e-16
ENSMUSG00000010095	Slc3a2	1.12246	3.85005e-17
ENSMUSG00000034324	Tmem132c	1.1284	0.00164292
ENSMUSG00000024014	Pim1	1.13066	7.07799e-08
ENSMUSG00000024180	Tmem8	1.13215	1.00223e-06
ENSMUSG00000053559	Smagp	1.13378	0.00246427
ENSMUSG00000008601	Rab25	1.14074	0.00639307
ENSMUSG00000022304	Dpys	1.14787	0.00986411
ENSMUSG00000030353	Tead4	1.14789	0.00314341
ENSMUSG00000035547	Capn5	1.148	0.00239931
ENSMUSG00000017724	Etv4	1.14828	0.00357831
ENSMUSG00000021806	Nid2	1.14898	4.99329e-18
ENSMUSG00000020303	Stc2	1.151	3.35613e-05
ENSMUSG00000054263	Lifr	1.15194	5.16829e-06
ENSMUSG00000031995	St14	1.15635	3.13298e-05
ENSMUSG00000078503	Zfp990	1.15642	2.43188e-09
ENSMUSG00000021313	Ryr2	1.15697	0.00938843
ENSMUSG00000095180	Rhox5	1.16059	3.32908e-06
ENSMUSG00000026519	Tmem63a	1.16116	0.00353805
ENSMUSG00000029512	Ulk1	1.16159	4.41518e-18
ENSMUSG00000023990	Tfeb	1.16494	0.00922951
ENSMUSG00000001552	Jup	1.16592	8.03917e-09
ENSMUSG00000026389	Steap3	1.16637	0.00859756
ENSMUSG00000064080	Fbln2	1.17019	0.00592184
ENSMUSG00000006445	Epha2	1.17187	1.67579e-05
ENSMUSG00000015133	Lrrk1	1.17385	0.00193706
ENSMUSG00000003309	Ap1m2	1.17642	0.000585183
ENSMUSG00000078500	Zfp986	1.17936	0.0042673
ENSMUSG00000031383	Dusp9	1.18067	1.37455e-08
ENSMUSG00000074887	EU599041	1.18152	0.000409824
ENSMUSG00000001930	Vwf	1.18249	0.00631699
ENSMUSG00000016918	Sulf1	1.18447	6.03201e-10
ENSMUSG00000039115	Itga9	1.18658	1.47364e-05
ENSMUSG00000061544	Zfp229	1.18709	2.04026e-08
ENSMUSG00000098112	Bin2	1.19239	0.000704009
ENSMUSG00000018569	Cldn7	1.19704	0.00262344
ENSMUSG00000075511	1700001L05Rik	1.20462	0.000302357
ENSMUSG00000038764	Ptpn3	1.205	5.09351e-07
ENSMUSG00000041920	Slc16a6	1.20974	1.75683e-05
ENSMUSG00000043155	Hpdl	1.21173	0.00456727
ENSMUSG00000005667	Mthfd2	1.21221	3.69745e-19
ENSMUSG00000048612	Myof	1.21353	0.000988337
ENSMUSG00000040013	Fkbp6	1.21356	0.00169341
ENSMUSG00000009585	Apobec3	1.21525	4.84343e-13
ENSMUSG00000045394	Epcam	1.21681	2.37286e-07
ENSMUSG00000009092	Derl3	1.22087	0.00169058
ENSMUSG00000006360	Crip1	1.2213	0.000117522
ENSMUSG00000051257	Trap1a	1.22308	1.60815e-09
ENSMUSG00000073894	Rbmxl2	1.22687	0.000619083
ENSMUSG00000057378	Ryr3	1.22699	5.98204e-05
ENSMUSG00000073460	Pnldc1	1.22929	3.82215e-05
ENSMUSG00000023906	Cldn6	1.23161	2.17915e-06
ENSMUSG00000021196	Pfkp	1.23463	3.16347e-11
ENSMUSG00000023861	Mpc1	1.23658	0.00587508
ENSMUSG00000026739	Bmi1	1.23663	9.32492e-08
ENSMUSG00000019577	Pdk4	1.23769	0.00607041
ENSMUSG00000028392	Bspry	1.23866	0.00011346
ENSMUSG00000026107	Nabp1	1.23916	1.40069e-08
ENSMUSG00000024427	Spry4	1.24328	5.46666e-07
ENSMUSG00000039395	Mreg	1.25183	3.44551e-07
ENSMUSG00000023942	Slc29a1	1.25416	1.84397e-20
ENSMUSG00000040629	Mael	1.25607	0.00409358
ENSMUSG00000031558	Slit2	1.25708	8.78162e-09
ENSMUSG00000021665	Hexb	1.25858	3.35771e-09
ENSMUSG00000057093	Zfp607b	1.25933	0.000392745
ENSMUSG00000092622	Khdc3	1.26354	0.000498806
ENSMUSG00000024640	Psat1	1.26406	2.76922e-14
ENSMUSG00000063531	Sema3e	1.26496	0.00419919
ENSMUSG00000000731	Aire	1.26693	0.000370451
ENSMUSG00000019960	Dusp6	1.26813	1.17727e-15
ENSMUSG00000021062	Rab15	1.26895	7.74244e-09
ENSMUSG00000099370	Platr10	1.2721	1.45394e-05
ENSMUSG00000040601	Nlrp4a	1.2727	0.00664807
ENSMUSG00000059854	Hydin	1.2755	0.00160885
ENSMUSG00000065999	Zfp985	1.27632	0.000100826
ENSMUSG00000024538	Ppic	1.27673	1.47314e-05
ENSMUSG00000036036	Zfp57	1.28047	3.01136e-21
ENSMUSG00000020634	Ubxn2a	1.28154	2.15402e-09
ENSMUSG00000036617	Etl4	1.28579	6.63442e-16
ENSMUSG00000055044	Pdlim1	1.28877	3.66334e-06
ENSMUSG00000061048	Cdh3	1.3011	3.6482e-06
ENSMUSG00000022099	Dmtn	1.30239	2.34263e-09
ENSMUSG00000021464	Ror2	1.30344	3.72943e-10
ENSMUSG00000030560	Ctsc	1.30519	1.26785e-06
ENSMUSG00000015653	Steap2	1.31029	3.10764e-06
ENSMUSG00000031523	Dlc1	1.31072	3.49208e-09
ENSMUSG00000062444	Ap3b2	1.31245	0.000844411
ENSMUSG00000028581	Laptm5	1.31333	0.00237916
ENSMUSG00000037171	Nodal	1.31413	5.21746e-05
ENSMUSG00000036528	Ppfibp2	1.31524	0.00144098
ENSMUSG00000031608	Galnt7	1.31596	3.9869e-09
ENSMUSG00000041359	Tcl1	1.31967	6.5278e-05
ENSMUSG00000034854	Mfsd12	1.31997	3.82212e-06
ENSMUSG00000044595	Dnd1	1.32115	9.64932e-05
ENSMUSG00000006649	Nphs1	1.32609	0.000352603
ENSMUSG00000024209	Acsbg3	1.33213	0.00824173
ENSMUSG00000003051	Elf3	1.3345	6.69459e-06
ENSMUSG00000091490	Triml2	1.33774	3.2254e-09
ENSMUSG00000074269	Rec114	1.3389	0.00284951
ENSMUSG00000001281	Itgb7	1.34067	0.0048003
ENSMUSG00000011256	Adam19	1.34801	3.57708e-10
ENSMUSG00000034903	Cobll1	1.35268	6.0594e-05
ENSMUSG00000050122	Vwa3b	1.3538	0.00900126
ENSMUSG00000040717	Il17rd	1.35491	2.08286e-24
ENSMUSG00000046733	Gprc5a	1.3551	0.000157851
ENSMUSG00000028680	Plk3	1.35668	0.000310739
ENSMUSG00000000486	Septin1	1.35698	1.98062e-14
ENSMUSG00000038331	Satb2	1.35725	5.60488e-06
ENSMUSG00000030825	Hsd17b14	1.36161	2.08206e-05
ENSMUSG00000071470	Ccnb1ip1	1.36423	5.60969e-05
ENSMUSG00000078497	Zfp978	1.36762	6.30229e-10
ENSMUSG00000090744	Gm6871	1.3701	0.000317191
ENSMUSG00000011267	Zfp296	1.37131	0.00158745
ENSMUSG00000039145	Camk1d	1.37257	1.9381e-06
ENSMUSG00000036304	Zdhhc23	1.37366	0.00274914
ENSMUSG00000028413	B4galt1	1.3816	1.78169e-10
ENSMUSG00000031897	Psmb10	1.38203	1.09218e-08
ENSMUSG00000031661	Nkd1	1.38347	1.9055e-08
ENSMUSG00000027536	Chmp4c	1.39553	8.41336e-09
ENSMUSG00000091594	Gm17067	1.39628	3.62859e-07
ENSMUSG00000001270	Ckb	1.39728	5.7701e-10
ENSMUSG00000057286	St6galnac2	1.39922	1.67788e-05
ENSMUSG00000006205	Htra1	1.39968	0.00025074
ENSMUSG00000048373	Fgfbp1	1.40087	8.98647e-11
ENSMUSG00000072944	Nup62cl	1.40137	5.93976e-11
ENSMUSG00000032202	Rab27a	1.40421	2.74839e-07
ENSMUSG00000030491	Tdrd12	1.40961	4.07492e-05
ENSMUSG00000022683	Pla2g10	1.40976	0.000368136
ENSMUSG00000028115	Bnipl	1.41194	0.00428122
ENSMUSG00000020182	Ddc	1.41862	0.00526179
ENSMUSG00000019235	Rps6kl1	1.41974	8.71641e-09
ENSMUSG00000087207	Gm13147	1.42045	1.73315e-05
ENSMUSG00000032000	Birc3	1.42149	0.00118246
ENSMUSG00000026288	Inpp5d	1.42672	2.758e-11
ENSMUSG00000058550	Dppa4	1.42769	1.9995e-14
ENSMUSG00000031788	Kifc3	1.42933	3.64142e-07
ENSMUSG00000047501	Cldn4	1.43754	1.152e-09
ENSMUSG00000042807	Hecw2	1.43889	4.3284e-05
ENSMUSG00000006310	Zbtb32	1.44187	1.77861e-05
ENSMUSG00000055148	Klf2	1.44192	2.59756e-11
ENSMUSG00000040010	Slc7a5	1.4421	3.44231e-28
ENSMUSG00000027356	Fermt1	1.44334	7.50512e-05
ENSMUSG00000031651	Triml1	1.44514	1.9381e-06
ENSMUSG00000029468	P2rx7	1.44539	2.15404e-05
ENSMUSG00000028591	Pramef12	1.44637	2.15986e-07
ENSMUSG00000031402	Mpp1	1.44683	4.59749e-08
ENSMUSG00000036390	Gadd45a	1.44728	4.61959e-12
ENSMUSG00000048562	Sp8	1.44924	9.87379e-09
ENSMUSG00000002190	Clgn	1.45352	0.00172803
ENSMUSG00000029304	Spp1	1.45575	2.142e-21
ENSMUSG00000054889	Dsp	1.45736	9.96285e-07
ENSMUSG00000019970	Sgk1	1.45775	2.51947e-26
ENSMUSG00000028836	Slc30a2	1.46211	2.34319e-06
ENSMUSG00000024206	Rfx2	1.4623	4.04667e-11
ENSMUSG00000022900	Ildr1	1.4633	5.42931e-07
ENSMUSG00000032346	Ooep	1.46729	4.30005e-08
ENSMUSG00000017417	Plxdc1	1.46879	1.75543e-06
ENSMUSG00000110123	Gm18562	1.47515	0.00955881
ENSMUSG00000022237	Ankrd33b	1.47899	4.10867e-05
ENSMUSG00000049382	Krt8	1.48627	1.30392e-10
ENSMUSG00000020782	Llgl2	1.48653	9.54898e-15
ENSMUSG00000042372	Dmrt3	1.48798	3.32777e-09
ENSMUSG00000044986	Tst	1.49061	9.6054e-10
ENSMUSG00000033107	Rnf125	1.49235	0.00820274
ENSMUSG00000002227	Mov10	1.49482	9.98116e-14
ENSMUSG00000013089	Etv5	1.49716	1.79237e-30
ENSMUSG00000078865	Gm14406	1.49761	0.00400693
ENSMUSG00000015468	Notch4	1.50204	1.13103e-05
ENSMUSG00000051154	Commd3	1.50891	1.87574e-12
ENSMUSG00000113346	Eprn	1.51111	0.00145867
ENSMUSG00000108713	Gm33027	1.51609	0.00544886
ENSMUSG00000060477	Irak2	1.52213	0.00955881
ENSMUSG00000001827	Folr1	1.52306	9.59782e-06
ENSMUSG00000025584	Pde8a	1.52514	6.19178e-07
ENSMUSG00000038793	Lefty1	1.52966	4.25574e-07
ENSMUSG00000018166	Erbb3	1.53281	1.73161e-06
ENSMUSG00000049521	Cdc42ep1	1.53364	1.69772e-05
ENSMUSG00000053702	Nebl	1.53368	0.00466154
ENSMUSG00000027010	Slc25a12	1.5337	9.1808e-08
ENSMUSG00000050424	Pnma5	1.53759	1.04687e-14
ENSMUSG00000050917	Fgf4	1.53773	1.31249e-14
ENSMUSG00000033114	Slc35d2	1.53786	0.00902867
ENSMUSG00000022836	Mylk	1.53886	8.2883e-13
ENSMUSG00000027860	Vangl1	1.5393	1.2835e-29
ENSMUSG00000029108	Pcdh7	1.53952	1.32728e-06
ENSMUSG00000039209	Rpl39l	1.53965	9.87184e-05
ENSMUSG00000032940	Rbm11	1.54468	0.000131687
ENSMUSG00000070867	Trabd2b	1.54497	0.000198967
ENSMUSG00000034227	Foxj1	1.54545	7.56152e-06
ENSMUSG00000113955	Gm48168	1.55015	0.00735927
ENSMUSG00000024409	Psors1c2	1.5511	0.0054011
ENSMUSG00000005148	Klf5	1.55327	6.27222e-13
ENSMUSG00000054469	Lclat1	1.55434	5.77836e-11
ENSMUSG00000034271	Jdp2	1.55489	1.69243e-05
ENSMUSG00000040752	Myh6	1.55771	2.32317e-05
ENSMUSG00000000544	Gpa33	1.55904	9.12701e-13
ENSMUSG00000028528	Dnajc6	1.56019	1.07078e-09
ENSMUSG00000068079	Tcf15	1.56019	2.0757e-05
ENSMUSG00000051323	Pcdh19	1.56684	7.31442e-08
ENSMUSG00000026768	Itga8	1.57074	0.000417695
ENSMUSG00000070708	Gtsf1l	1.57093	2.26867e-06
ENSMUSG00000033255	Gm5134	1.57112	0.00705996
ENSMUSG00000025480	Syce1	1.57667	3.36293e-05
ENSMUSG00000036553	Sh3tc1	1.57876	1.69772e-05
ENSMUSG00000097076	Platr7	1.58315	0.00058087
ENSMUSG00000060499	Rpl10l	1.58359	0.00015832
ENSMUSG00000086147	Zfp989	1.58742	1.8471e-05
ENSMUSG00000053062	Jam2	1.589	2.077e-12
ENSMUSG00000032125	Robo4	1.59046	0.00114827
ENSMUSG00000044017	Adgrd1	1.59199	0.00732182
ENSMUSG00000021255	Esrrb	1.59211	2.8942e-33
ENSMUSG00000044626	Liph	1.59604	6.87809e-13
ENSMUSG00000032495	Lrrc2	1.603	2.66538e-08
ENSMUSG00000039329	Tex19.1	1.60455	4.36875e-14
ENSMUSG00000067561	Dmrtc1c2	1.6061	0.00526179
ENSMUSG00000052776	Oas1a	1.61133	0.00313737
ENSMUSG00000024354	Slc23a1	1.61134	1.47314e-05
ENSMUSG00000028883	Sema3a	1.61135	5.8033e-09
ENSMUSG00000048865	Arhgap30	1.617	9.77396e-08
ENSMUSG00000098428	Gm2260	1.62269	0.00251302
ENSMUSG00000039269	2300002M23Rik	1.62282	0.00139228
ENSMUSG00000038172	Ttc39b	1.62321	8.25145e-11
ENSMUSG00000056300	Zfp981	1.62447	6.56623e-09
ENSMUSG00000027082	Tfpi	1.6268	2.78846e-16
ENSMUSG00000042367	Gjb3	1.6281	2.44101e-08
ENSMUSG00000092035	Peg10	1.62926	2.61627e-18
ENSMUSG00000087193	Gm14820	1.62969	0.00248775
ENSMUSG00000028838	Extl1	1.63082	0.00168064
ENSMUSG00000043782	Bicdl2	1.63183	0.00746002
ENSMUSG00000026483	Fam129a	1.63346	1.38138e-06
ENSMUSG00000059246	Foxb1	1.63638	0.00497314
ENSMUSG00000066861	Oas1g	1.63801	0.000949598
ENSMUSG00000052271	Bhlha15	1.64234	0.000239302
ENSMUSG00000033060	Lmo7	1.64237	4.34031e-07
ENSMUSG00000038151	Prdm1	1.64403	6.59059e-05
ENSMUSG00000024459	H2-M5	1.6454	4.30708e-05
ENSMUSG00000066007	Zfp600	1.64713	2.36647e-14
ENSMUSG00000022309	Angpt1	1.64765	0.0059372
ENSMUSG00000034391	Fbxo15	1.65155	6.29517e-23
ENSMUSG00000028885	Smpdl3b	1.65591	1.02564e-06
ENSMUSG00000001420	Tmem79	1.67129	0.00148882
ENSMUSG00000051367	Six1	1.67365	9.41716e-06
ENSMUSG00000023039	Krt7	1.67462	0.00364297
ENSMUSG00000038155	Gstp2	1.67583	1.17727e-15
ENSMUSG00000078952	Lncenc1	1.67615	4.05716e-37
ENSMUSG00000014030	Pax5	1.6764	0.000220866
ENSMUSG00000046000	Naa11	1.67736	0.0049338
ENSMUSG00000037661	Gpr160	1.67873	0.00292667
ENSMUSG00000074272	Ceacam1	1.67903	0.000150353
ENSMUSG00000098650	Commd1b	1.68283	5.79518e-07
ENSMUSG00000029228	Lnx1	1.68329	0.00059468
ENSMUSG00000030200	Bcl2l14	1.6844	0.000130809
ENSMUSG00000075225	Ccdc162	1.69499	0.00943789
ENSMUSG00000055560	Zfp459	1.69551	2.37529e-13
ENSMUSG00000060461	Dppa5a	1.69686	5.29377e-40
ENSMUSG00000020029	Nudt4	1.69728	9.66618e-15
ENSMUSG00000056492	Adgrf5	1.6981	0.00230108
ENSMUSG00000000958	Slc7a7	1.70129	2.29958e-26
ENSMUSG00000040693	Slco4c1	1.70238	0.0012256
ENSMUSG00000027794	Sohlh2	1.70343	4.56447e-11
ENSMUSG00000058186	Zfp980	1.70911	1.43291e-28
ENSMUSG00000003418	St8sia6	1.70912	0.00414251
ENSMUSG00000023393	Slc17a9	1.71006	1.81065e-14
ENSMUSG00000092225	Gm2381	1.71051	1.45596e-07
ENSMUSG00000022687	Boc	1.71538	7.45455e-09
ENSMUSG00000035498	Cdcp1	1.71878	4.29204e-06
ENSMUSG00000034422	Parp14	1.72452	7.13548e-05
ENSMUSG00000040213	Kyat3	1.72633	2.9567e-07
ENSMUSG00000082082	Gm13230	1.73003	1.56062e-05
ENSMUSG00000038980	Rbbp8nl	1.73032	0.00435245
ENSMUSG00000039616	Mocos	1.73286	0.00178151
ENSMUSG00000034645	Zyg11a	1.73944	6.1565e-09
ENSMUSG00000021278	Amn	1.74019	0.000253023
ENSMUSG00000050447	Lypd6	1.74477	0.00266013
ENSMUSG00000030830	Itgal	1.74528	0.0042159
ENSMUSG00000018604	Tbx3	1.74787	3.91119e-11
ENSMUSG00000116560	Gm2808	1.7479	3.87007e-05
ENSMUSG00000007379	Dennd2c	1.7491	7.6543e-12
ENSMUSG00000062518	Zfp534	1.7525	4.72142e-08
ENSMUSG00000032224	Fam81a	1.75458	3.43876e-05
ENSMUSG00000029752	Asns	1.75597	5.89468e-42
ENSMUSG00000026430	Rassf5	1.75625	0.000624592
ENSMUSG00000010592	Dazl	1.75791	7.44298e-05
ENSMUSG00000097651	4930461G14Rik	1.76214	0.00735074
ENSMUSG00000070837	Aurkc	1.76368	0.00320651
ENSMUSG00000010342	Tex14	1.76567	1.53315e-05
ENSMUSG00000050335	Lgals3	1.77092	1.0637e-05
ENSMUSG00000032092	Mpzl2	1.7718	1.93294e-07
ENSMUSG00000071847	Apcdd1	1.77387	4.24044e-11
ENSMUSG00000030117	Gdf3	1.78169	1.02531e-12
ENSMUSG00000026873	Phf19	1.78754	1.33218e-10
ENSMUSG00000020275	Rel	1.80031	0.00029824
ENSMUSG00000022286	Grhl2	1.80032	2.21546e-17
ENSMUSG00000064194	Zfp936	1.80491	1.64894e-09
ENSMUSG00000026564	Dusp27	1.80633	1.18214e-08
ENSMUSG00000038600	Atp6v0a4	1.81376	4.56224e-12
ENSMUSG00000039457	Ppl	1.81492	0.00164528
ENSMUSG00000097814	Panct2	1.82172	0.00169341
ENSMUSG00000074832	2410141K09Rik	1.82749	1.99895e-12
ENSMUSG00000056436	Cyct	1.82939	0.00125682
ENSMUSG00000030283	St8sia1	1.82995	6.03743e-09
ENSMUSG00000046449	Nexmif	1.83349	3.87424e-17
ENSMUSG00000026380	Tfcp2l1	1.83622	7.3072e-18
ENSMUSG00000113760	Gm48222	1.84105	0.00331737
ENSMUSG00000022652	Morc1	1.84315	9.85885e-18
ENSMUSG00000028536	2610528J11Rik	1.84787	5.03738e-07
ENSMUSG00000067919	Rex2	1.85345	2.58249e-21
ENSMUSG00000040584	Abcb1a	1.8564	5.61484e-08
ENSMUSG00000063903	Klk1	1.85794	0.00468687
ENSMUSG00000021953	Tdh	1.86097	4.69369e-46
ENSMUSG00000005268	Prlr	1.88511	0.0040374
ENSMUSG00000020067	Mypn	1.89011	0.00017707
ENSMUSG00000036422	Pcdh8	1.89301	8.31292e-14
ENSMUSG00000114550	Gm46426	1.89467	0.000715845
ENSMUSG00000039745	Htatip2	1.89888	0.00937425
ENSMUSG00000022096	Hr	1.9049	2.95683e-06
ENSMUSG00000034981	Parm1	1.90591	0.000139929
ENSMUSG00000007097	Atp1a2	1.90592	1.01058e-11
ENSMUSG00000040855	Reps2	1.90904	0.00639307
ENSMUSG00000055102	Zfp819	1.91198	6.75036e-09
ENSMUSG00000028417	Tal2	1.91246	6.64318e-08
ENSMUSG00000033006	Sox10	1.91712	0.000141463
ENSMUSG00000026398	Nr5a2	1.91725	9.47429e-08
ENSMUSG00000050854	Tmem125	1.91852	2.76184e-05
ENSMUSG00000030717	Nupr1	1.92008	3.11962e-05
ENSMUSG00000032035	Ets1	1.92428	1.23943e-11
ENSMUSG00000113559	Gm40987	1.9352	0.000377658
ENSMUSG00000059901	Adamts14	1.93986	3.22443e-09
ENSMUSG00000023443	Esx1	1.94033	1.86952e-05
ENSMUSG00000027703	Lrriq4	1.94073	0.00630142
ENSMUSG00000072419	Dppa2	1.94611	1.15342e-12
ENSMUSG00000031734	Irx3	1.94691	0.000143896
ENSMUSG00000027313	Chac1	1.94863	2.23855e-12
ENSMUSG00000055555	Ct55	1.95421	0.00665959
ENSMUSG00000084350	Znf41-ps	1.95485	8.03672e-05
ENSMUSG00000054753	AU018091	1.95693	2.07486e-28
ENSMUSG00000039081	Zfp503	1.95947	9.17884e-08
ENSMUSG00000101009	1700108F19Rik	1.95958	0.000564435
ENSMUSG00000028370	Pappa	1.97035	3.13737e-06
ENSMUSG00000027702	Lrrc34	1.97035	4.19941e-09
ENSMUSG00000074365	Crxos	1.97286	0.000764462
ENSMUSG00000095975	Cphx1	1.97435	0.0077733
ENSMUSG00000049680	Urgcp	1.97455	1.39577e-14
ENSMUSG00000046942	Mageb16	1.97577	1.43955e-15
ENSMUSG00000041313	Slc7a1	1.9763	4.49144e-24
ENSMUSG00000032246	Calml4	1.98018	1.90394e-05
ENSMUSG00000028164	Manba	1.98021	1.45035e-26
ENSMUSG00000051176	Zfp42	1.98099	2.35666e-50
ENSMUSG00000005892	Trh	1.98301	4.49268e-27
ENSMUSG00000041782	Lad1	1.99426	6.62687e-17
ENSMUSG00000022367	Has2	2.00418	3.08091e-08
ENSMUSG00000032318	Isl2	2.00494	0.00827669
ENSMUSG00000041831	Sytl3	2.01004	0.00609946
ENSMUSG00000004038	Gstm3	2.01011	2.52309e-08
ENSMUSG00000027947	Il6ra	2.01162	0.00402553
ENSMUSG00000012396	Nanog	2.01747	3.37306e-52
ENSMUSG00000081044	AU015836	2.02805	0.000685186
ENSMUSG00000113081	Gm3333	2.03127	0.0033205
ENSMUSG00000039224	D1Pas1	2.03363	1.02792e-09
ENSMUSG00000018727	Cpsf4l	2.04493	4.84898e-12
ENSMUSG00000009670	Tex11	2.04838	0.000678946
ENSMUSG00000043681	Fam25c	2.04993	0.000327146
ENSMUSG00000071192	Wfikkn1	2.0556	2.63379e-05
ENSMUSG00000114353	Gm7896	2.05812	0.000283859
ENSMUSG00000070732	Rbm44	2.0683	9.05381e-09
ENSMUSG00000021403	Serpinb9b	2.0705	4.25983e-05
ENSMUSG00000079363	Gbp4	2.07078	6.82599e-10
ENSMUSG00000030513	Pcsk6	2.07344	6.22558e-20
ENSMUSG00000113135	Gm48170	2.07375	8.44129e-05
ENSMUSG00000037921	Ddx60	2.07577	0.000121929
ENSMUSG00000066009	Zfp987	2.07755	1.27596e-10
ENSMUSG00000022548	Apod	2.07923	0.000688093
ENSMUSG00000020256	Aldh1l2	2.08285	5.81498e-07
ENSMUSG00000035557	Krt17	2.08431	0.000199682
ENSMUSG00000037033	Clca3b	2.0849	0.00583986
ENSMUSG00000015484	Fam163a	2.09042	0.000441914
ENSMUSG00000010358	Ifi35	2.0917	0.000377658
ENSMUSG00000031216	Stard8	2.09957	4.51271e-22
ENSMUSG00000034219	Septin14	2.1157	0.00294845
ENSMUSG00000048616	Nog	2.12278	0.000341417
ENSMUSG00000029826	Zc3hav1	2.13043	2.12884e-13
ENSMUSG00000005583	Mef2c	2.13541	5.04286e-05
ENSMUSG00000032715	Trib3	2.13752	5.00444e-19
ENSMUSG00000019880	Rspo3	2.13824	0.00162774
ENSMUSG00000000142	Axin2	2.14102	1.51331e-24
ENSMUSG00000008575	Nfib	2.14386	1.13378e-05
ENSMUSG00000036915	Kirrel2	2.14721	1.11518e-07
ENSMUSG00000084128	Esrp2	2.1543	7.99581e-07
ENSMUSG00000042808	Gpx2	2.16014	2.46675e-14
ENSMUSG00000040253	Gbp7	2.17264	7.10379e-05
ENSMUSG00000109176	Zfp264	2.17749	4.25312e-08
ENSMUSG00000029765	Plxna4	2.18016	7.96617e-05
ENSMUSG00000024910	Ctsw	2.181	0.00474004
ENSMUSG00000021835	Bmp4	2.19315	1.1573e-22
ENSMUSG00000038507	Parp12	2.20608	3.66585e-17
ENSMUSG00000116868	Gm29721	2.2071	0.00183881
ENSMUSG00000044681	Cnpy1	2.21341	2.55067e-14
ENSMUSG00000078498	Zfp988	2.21996	2.8662e-17
ENSMUSG00000037188	Grhl3	2.22145	4.2152e-14
ENSMUSG00000025880	Smad7	2.22164	1.29091e-14
ENSMUSG00000026586	Prrx1	2.22813	7.0282e-06
ENSMUSG00000032908	Sgpp2	2.22888	3.10006e-05
ENSMUSG00000081683	Fzd10	2.23117	5.04612e-06
ENSMUSG00000034777	Vax2	2.23487	3.84955e-05
ENSMUSG00000045330	4933402E13Rik	2.23496	9.07291e-07
ENSMUSG00000026890	Lhx6	2.23885	0.00468687
ENSMUSG00000033191	Tie1	2.24087	0.00190042
ENSMUSG00000025969	Nrp2	2.24139	3.9756e-18
ENSMUSG00000018411	Mapt	2.24544	7.25485e-05
ENSMUSG00000000753	Serpinf1	2.25151	9.03362e-07
ENSMUSG00000109561	Ankrd31	2.25209	0.000166438
ENSMUSG00000020950	Foxg1	2.25333	0.000356918
ENSMUSG00000070780	Rbm47	2.25747	7.23569e-18
ENSMUSG00000071229	Timm8a2	2.27394	0.00614295
ENSMUSG00000024338	Psmb8	2.28263	6.5685e-06
ENSMUSG00000060685	Fthl17c	2.28309	3.01254e-06
ENSMUSG00000046352	Gjb2	2.2889	0.00504472
ENSMUSG00000057058	Skap1	2.30023	0.00331737
ENSMUSG00000042988	Notum	2.30116	1.32443e-19
ENSMUSG00000021359	Tfap2a	2.30215	3.23873e-06
ENSMUSG00000040543	Pitpnm3	2.31277	0.000327242
ENSMUSG00000022206	Npr3	2.31424	9.73957e-05
ENSMUSG00000041287	Sox15	2.33869	7.71529e-08
ENSMUSG00000020717	Pecam1	2.34213	1.95851e-24
ENSMUSG00000073568	Arl14epl	2.34645	4.53265e-08
ENSMUSG00000091779	Gm21293	2.3486	0.00534569
ENSMUSG00000047281	Sfn	2.36446	1.04449e-12
ENSMUSG00000109936	Gm45889	2.3657	1.65834e-06
ENSMUSG00000060548	Tnfrsf19	2.3686	3.67284e-16
ENSMUSG00000026676	Ccdc3	2.36983	9.51153e-13
ENSMUSG00000116295	Gm32885	2.40049	1.44945e-14
ENSMUSG00000068245	Phf11d	2.40936	1.5195e-18
ENSMUSG00000045775	Slc16a5	2.40951	0.00773547
ENSMUSG00000021108	Prkch	2.4106	3.01358e-09
ENSMUSG00000036634	Mag	2.42962	7.03599e-05
ENSMUSG00000001504	Irx2	2.43313	1.19931e-06
ENSMUSG00000024313	Mep1b	2.4376	6.34024e-05
ENSMUSG00000032691	Nlrp3	2.44152	7.24207e-05
ENSMUSG00000086563	Platr15	2.45112	1.3645e-06
ENSMUSG00000108127	Gm12845	2.45312	8.03886e-06
ENSMUSG00000060969	Irx1	2.45405	7.12529e-07
ENSMUSG00000040264	Gbp2b	2.46059	1.67989e-05
ENSMUSG00000000266	Mid2	2.46171	0.00558895
ENSMUSG00000000093	Tbx2	2.46697	0.000944857
ENSMUSG00000015619	Gata3	2.46755	3.51208e-06
ENSMUSG00000067702	Tuba3a	2.4735	4.59608e-30
ENSMUSG00000046323	Dppa3	2.47612	4.44665e-09
ENSMUSG00000067338	Tuba3b	2.48183	0.00486236
ENSMUSG00000025810	Nrp1	2.48795	8.88189e-07
ENSMUSG00000043753	Dmrta1	2.48935	2.52309e-08
ENSMUSG00000021469	Msx2	2.50122	5.74264e-09
ENSMUSG00000074830	Zfp640	2.52231	7.16357e-14
ENSMUSG00000041445	Mmrn2	2.52285	1.19534e-11
ENSMUSG00000027514	Zbp1	2.52545	0.000676999
ENSMUSG00000001510	Dlx3	2.53476	0.00188173
ENSMUSG00000043969	Emx2	2.53688	2.41759e-22
ENSMUSG00000087095	Emx2os	2.54039	0.000997221
ENSMUSG00000026946	Nmi	2.54651	1.6092e-05
ENSMUSG00000078247	Airn	2.55181	5.29321e-06
ENSMUSG00000049109	Themis	2.55418	0.00262766
ENSMUSG00000026674	Ddr2	2.55885	4.15515e-12
ENSMUSG00000028019	Pdgfc	2.56298	3.53483e-05
ENSMUSG00000021604	Irx4	2.56531	0.00127677
ENSMUSG00000051397	Tacstd2	2.57182	0.00400693
ENSMUSG00000060586	H2-Eb1	2.57669	0.000392745
ENSMUSG00000027376	Prom2	2.57698	1.61512e-05
ENSMUSG00000001655	Hoxc13	2.57816	0.00568988
ENSMUSG00000079162	Trim43b	2.58481	0.00614939
ENSMUSG00000031737	Irx5	2.58883	1.35808e-05
ENSMUSG00000053117	E330013P04Rik	2.59037	7.32373e-06
ENSMUSG00000039013	Siglecf	2.5909	0.000144242
ENSMUSG00000034416	Pkd1l2	2.59407	0.00428215
ENSMUSG00000028109	Hormad1	2.59541	1.21623e-08
ENSMUSG00000116469	Gm49448	2.6038	1.15658e-06
ENSMUSG00000034486	Gbx2	2.6193	0.00720487
ENSMUSG00000040148	Hmx3	2.63457	0.00797201
ENSMUSG00000028270	Gbp2	2.65708	6.55115e-09
ENSMUSG00000095909	Gm10324	2.66029	1.6819e-20
ENSMUSG00000024922	Ovol1	2.67952	8.26352e-05
ENSMUSG00000089804	Gm16136	2.68228	2.64571e-06
ENSMUSG00000046133	C130073F10Rik	2.68288	1.54044e-06
ENSMUSG00000056738	A730036I17Rik	2.68937	0.00246903
ENSMUSG00000112348	Gm36634	2.70079	0.0019887
ENSMUSG00000042284	Itga1	2.70208	6.4213e-12
ENSMUSG00000028640	Tfap2c	2.72138	5.95322e-33
ENSMUSG00000010080	Epn3	2.72866	2.53788e-05
ENSMUSG00000030359	Pzp	2.75338	0.00494322
ENSMUSG00000036585	Fgf1	2.75555	0.00184321
ENSMUSG00000042414	Prdm14	2.77922	6.97992e-15
ENSMUSG00000037335	Hand1	2.78196	9.79473e-05
ENSMUSG00000000125	Wnt3	2.7821	0.00154377
ENSMUSG00000116123	Gm49451	2.7867	0.000774523
ENSMUSG00000025993	Slc40a1	2.79388	1.5157e-40
ENSMUSG00000003617	Cp	2.79929	0.00309844
ENSMUSG00000113260	Gm19428	2.80298	0.000302357
ENSMUSG00000027868	Tbx15	2.80464	1.14415e-05
ENSMUSG00000046879	Irgm1	2.81008	5.92486e-16
ENSMUSG00000050671	Ism2	2.8236	2.4099e-07
ENSMUSG00000046318	Ccbe1	2.83041	7.0202e-05
ENSMUSG00000032179	Bmp5	2.83044	5.57546e-07
ENSMUSG00000114777	Gm46427	2.83869	0.000408876
ENSMUSG00000052316	Lrrc15	2.84643	1.11758e-14
ENSMUSG00000024670	Cd6	2.84881	9.13563e-05
ENSMUSG00000092569	Gm20544	2.8497	0.00850921
ENSMUSG00000010311	Optc	2.86167	0.00232524
ENSMUSG00000075602	Ly6a	2.88849	3.68203e-15
ENSMUSG00000051998	Lax1	2.90596	0.00153178
ENSMUSG00000034459	Ifit1	2.90623	0.00318106
ENSMUSG00000001123	Lgals9	2.90728	0.00479149
ENSMUSG00000079029	Gm5662	2.90801	0.00451695
ENSMUSG00000022382	Wnt7b	2.91987	1.34254e-28
ENSMUSG00000066652	Lefty2	2.93278	1.74977e-21
ENSMUSG00000004872	Pax3	2.94617	3.59871e-14
ENSMUSG00000059900	Tmem40	2.96268	1.67185e-10
ENSMUSG00000105960	6330410L21Rik	2.99749	0.00809826
ENSMUSG00000042268	Slc26a9	3.03807	4.10473e-12
ENSMUSG00000035560	Wdr20rt	3.05297	0.00783495
ENSMUSG00000097878	Gm8764	3.07718	0.00472567
ENSMUSG00000079466	Prdm12	3.08164	0.0040923
ENSMUSG00000028268	Gbp3	3.11464	1.10707e-06
ENSMUSG00000096175	Gm21761	3.11909	0.000437977
ENSMUSG00000048377	Foxi2	3.15971	0.00454611
ENSMUSG00000006574	Slc4a1	3.20284	0.000883287
ENSMUSG00000040254	Sema3d	3.2205	8.52878e-05
ENSMUSG00000035187	Nkx6-1	3.25819	6.58108e-05
ENSMUSG00000084822	Myadml2os	3.30471	0.00246903
ENSMUSG00000000031	H19	3.31335	4.42391e-63
ENSMUSG00000053654	Krt42	3.31914	3.45481e-13
ENSMUSG00000059921	Unc5c	3.34007	4.25574e-07
ENSMUSG00000097452	Gm2824	3.34672	0.000949989
ENSMUSG00000090356	Teddm3	3.39479	1.17907e-05
ENSMUSG00000060487	Samd5	3.42921	1.6625e-11
ENSMUSG00000025038	Efhc2	3.45372	2.1941e-19
ENSMUSG00000041608	Entpd3	3.47317	5.90038e-06
ENSMUSG00000044303	Cdkn2a	3.47655	2.07181e-35
ENSMUSG00000036961	Wnt8b	3.48188	1.85319e-19
ENSMUSG00000039529	Atp8b1	3.49034	0.00438059
ENSMUSG00000050295	Foxc1	3.49189	0.000928964
ENSMUSG00000024511	Rab27b	3.51608	0.00218363
ENSMUSG00000114816	Gm10323	3.56524	2.34208e-17
ENSMUSG00000029314	Gpat3	3.58344	1.71646e-11
ENSMUSG00000036972	Zic4	3.60495	2.62707e-08
ENSMUSG00000020037	Rfx4	3.60523	1.17727e-15
ENSMUSG00000097550	Gm21304	3.62454	0.00159484
ENSMUSG00000048450	Msx1	3.65233	3.12992e-24
ENSMUSG00000000094	Tbx4	3.66687	3.18237e-05
ENSMUSG00000022997	Wnt1	3.68087	2.55108e-10
ENSMUSG00000026686	Lmx1a	3.69683	4.37015e-10
ENSMUSG00000075296	Aldh3b2	3.72064	1.02064e-07
ENSMUSG00000068048	Rhox9	3.72657	1.61616e-10
ENSMUSG00000107167	Gm34653	3.76868	0.000186223
ENSMUSG00000006200	Rhox6	3.77114	1.70636e-13
ENSMUSG00000031963	Bmper	3.78319	4.50808e-28
ENSMUSG00000058147	Xlr3c	3.79193	1.78169e-10
ENSMUSG00000027463	Slc52a3	3.80789	4.85002e-06
ENSMUSG00000095545	Zfp969	3.83026	0.00563696
ENSMUSG00000029754	Dlx6	3.83963	8.00119e-10
ENSMUSG00000061186	Sfmbt2	3.83987	7.83312e-176
ENSMUSG00000029561	Oasl2	3.8452	3.28195e-12
ENSMUSG00000052117	D630039A03Rik	3.87109	1.7099e-05
ENSMUSG00000009900	Wnt3a	3.90111	7.29833e-10
ENSMUSG00000024087	Cyp1b1	3.9027	4.02714e-10
ENSMUSG00000114470	Gm49395	3.90829	0.00681829
ENSMUSG00000041789	2700046A07Rik	3.98027	0.000400286
ENSMUSG00000061723	Tnnt3	4.10366	5.73931e-17
ENSMUSG00000023333	Gcm1	4.15383	2.75903e-05
ENSMUSG00000057836	Xlr3a	4.20094	2.45405e-64
ENSMUSG00000109598	Gm36356	4.21235	0.00164733
ENSMUSG00000031179	3830417A13Rik	4.24357	4.08953e-08
ENSMUSG00000109969	Zscan4-ps3	4.25339	0.0031954
ENSMUSG00000070828	Zscan4f	4.32215	1.30229e-07
ENSMUSG00000110097	Zscan4a	4.34204	0.000315519
ENSMUSG00000031098	Syt8	4.35332	0.000133353
ENSMUSG00000032368	Zic1	4.42848	1.09968e-62
ENSMUSG00000030217	Art4	4.46346	0.00103311
ENSMUSG00000029844	Hoxa1	4.46606	0.00055852
ENSMUSG00000028707	Dmbx1	4.48966	2.02249e-14
ENSMUSG00000029755	Dlx5	4.51929	4.65475e-20
ENSMUSG00000043383	Olfr1342	4.61472	0.00937873
ENSMUSG00000079845	Xlr4a	4.69646	2.07179e-10
ENSMUSG00000073243	Gm9	4.73388	0.00661044
ENSMUSG00000054272	Zscan4c	4.74405	3.81168e-05
ENSMUSG00000039092	Sptlc3	4.75257	0.00965693
ENSMUSG00000090063	Dlx6os1	4.76753	0.000304057
ENSMUSG00000005503	Evx1	4.80404	4.44384e-07
ENSMUSG00000075304	Sp5	4.90036	1.74585e-13
ENSMUSG00000028736	Pax7	4.9545	4.02157e-57
ENSMUSG00000025927	Tfap2b	4.9863	8.76302e-17
ENSMUSG00000043088	Il17re	5.01731	2.31202e-10
ENSMUSG00000073125	Xlr3b	5.02791	1.89356e-37
ENSMUSG00000067768	Xlr4b	5.11036	0.00405651
ENSMUSG00000015134	Aldh1a3	5.42955	4.44425e-14
ENSMUSG00000021613	Hapln1	5.85913	8.9893e-13
ENSMUSG00000058328	Xlr5a	6.82226	1.12099e-05
