# Supplementary material for: Acquisition of neural fate by combination of BMP blockade and chromatin modification
Source: iScience. 2023 Sep 9;26(10):107887. doi: 10.1016/j.isci.2023.107887 (PMC10522999; doi:10.1016/j.isci.2023.107887)
Supplement: Table S4 The list of the peaks whose accessibility was altered in the Phc1-KO compared to those in wild-type, related to Figure 5 [file mmc5.xlsx]

## Sheet: Sheet1
Peak location (Chromosome)	Peak location (Start (bp))	Peak location (End (bp))	KO vs wt_Log fold change	KO vs wt_FDR p-value	Close gene 1	Distance to close gene 1	Close gene 2	Distance to close gene 2	Close gene 3	Distance to close gene 3	Close gene 4	Distance to close gene 4	Close gene 5	Distance to close gene 5	Close gene 6	Distance to close gene 6	Close gene 7	Distance to close gene 7	Close gene 8	Distance to close gene 8	Close gene 9	Distance to close gene 9	Close gene 10	Distance to close gene 10	Close gene 11	Distance to close gene 11	Close gene 12	Distance to close gene 12	Close gene 13	Distance to close gene 13	Close gene 14	Distance to close gene 14	Close gene 15	Distance to close gene 15	Close gene 16	Distance to close gene 16	Close gene 17	Distance to close gene 17	Close gene 18	Distance to close gene 18	Close gene 19	Distance to close gene 19	Close gene 20	Distance to close gene 20	Close gene 21	Distance to close gene 21	Close gene 22	Distance to close gene 22	Close gene 23
chr6	106723095	106723281	-7.27639	1.41163e-08	ENSMUSG00000005364	0
chr8	16936978	16937174	-6.43167	8.20578e-11	ENSMUSG00000060924	0
chr9	69013291	69013480	-6.1496	4.80248e-09	ENSMUSG00000032238	0
chr12	50754117	50754365	-6.08416	2.08523e-08	ENSMUSG00000112372	0
chr10	105484457	105484714	-6.03413	3.45391e-23	ENSMUSG00000036019	0
chr2	105720865	105721048	-5.98182	2.38499e-15	ENSMUSG00000027167	0
chr11	44002977	44003216	-5.80102	3.83633e-07	ENSMUSG00000087172	0
chr10	92081213	92081555	-5.74211	9.08795e-25	ENSMUSG00000112117	0
chr7	109813395	109814180	-5.52591	2.64978e-94	ENSMUSG00000007279	0
chr14	22552806	22552988	-5.41899	3.25171e-05	ENSMUSG00000063458	0
chr5	47210692	47210887	-5.40455	4.29411e-05
chr15	86888960	86889171	-5.38023	3.42646e-08	ENSMUSG00000115957	34467
chr6	23732842	23733093	-5.25781	1.57359e-08	ENSMUSG00000017978	0
chr11	34290368	34290754	-5.17568	4.65394e-22	ENSMUSG00000020143	0
chr1	164960387	164960568	-5.15151	6.4902e-08	ENSMUSG00000101189	354
chr15	83888295	83888647	-5.13759	3.93476e-25	ENSMUSG00000022441	0
chrX	99842159	99842353	-5.12428	5.11536e-08	ENSMUSG00000071719	0
chr9	95113144	95113419	-5.03261	7.40882e-11	ENSMUSG00000031129	0
chr12	25453382	25453758	-5.02501	1.64958e-13	ENSMUSG00000113669	0
chr10	58622548	58622977	-4.90552	2.78464e-21	ENSMUSG00000003227	0
chr2	148890031	148890276	-4.8522	3.44351e-12	ENSMUSG00000103559	0
chr11	75871022	75871213	-4.85131	3.47014e-12	ENSMUSG00000020847	0
chr4	137209062	137209277	-4.84501	3.22162e-12	ENSMUSG00000080806	10484
chr12	106839680	106840039	-4.8288	9.05632e-25	ENSMUSG00000085801	0
chr8	57706091	57706267	-4.80455	1.06449e-11	ENSMUSG00000110162	0
chr6	89071833	89072103	-4.78669	5.38097e-14	ENSMUSG00000055403	0
chr10	16475061	16475545	-4.77033	1.7083e-18	ENSMUSG00000112123	49992
chr15	28640441	28640793	-4.75237	2.22177e-11
chr17	63110971	63111238	-4.75222	3.72952e-10	ENSMUSG00000023965	0
chr8	23389406	23389609	-4.74679	6.80572e-08	ENSMUSG00000031548	21894
chrX	99220777	99221213	-4.69717	3.12985e-12
chr6	36785019	36785248	-4.67875	2.8184e-08	ENSMUSG00000029838	0
chr10	56893431	56893618	-4.67396	2.92942e-08	ENSMUSG00000112837	16057
chr5	77056952	77057127	-4.64303	5.75168e-08	ENSMUSG00000029248	0
chr8	115549068	115549539	-4.62437	2.01858e-11	ENSMUSG00000110592	35854
chr7	49104493	49104834	-4.61644	3.3996e-23	ENSMUSG00000052512	0
chr18	42692305	42692686	-4.61601	4.69701e-12	ENSMUSG00000024500	0
chr9	26747157	26747510	-4.61206	6.1832e-19	ENSMUSG00000045994	0
chr9	29873596	29873799	-4.60002	9.38406e-08	ENSMUSG00000059974	0
chr2	163195562	163196100	-4.57303	1.56984e-23	ENSMUSG00000074607	7026
chr5	101524656	101525051	-4.56144	2.82027e-16	ENSMUSG00000106610	18328
chr9	55066391	55066580	-4.55984	4.22087e-10	ENSMUSG00000111157	0
chr6	119492130	119492854	-4.55874	1.96199e-45	ENSMUSG00000030170	0
chr13	71521720	71522125	-4.5531	1.1514e-18	ENSMUSG00000113358	0
chr11	71758203	71758874	-4.5457	7.12756e-45	ENSMUSG00000020811	0
chr1	124487531	124487749	-4.52571	5.90921e-07	ENSMUSG00000036815	0
chr17	75082645	75082941	-4.52463	8.97318e-13	ENSMUSG00000001870	0
chr11	112756718	112757150	-4.52456	1.05498e-13	ENSMUSG00000041674	0
chr6	64202530	64202897	-4.52331	3.13857e-09	ENSMUSG00000071424	0
chr1	121150673	121150875	-4.52232	1.62807e-09	ENSMUSG00000097881	0
chr7	132455307	132455521	-4.50185	6.53173e-09	ENSMUSG00000030849	0
chr4	114371496	114371885	-4.49392	2.21651e-12	ENSMUSG00000070867	34840
chr4	58326795	58327306	-4.48968	6.02282e-21	ENSMUSG00000057280	0
chr3	133617017	133617293	-4.48242	9.23265e-07	ENSMUSG00000102530	6392
chr2	162836438	162836712	-4.46494	1.28326e-08	ENSMUSG00000088064	19971
chr1	41166247	41166760	-4.46429	4.78443e-24	ENSMUSG00000104072	828
chr3	105309004	105309517	-4.46165	9.42612e-15
chr13	15107782	15108239	-4.46086	7.68318e-11	ENSMUSG00000113240	10148
chr1	42096052	42096304	-4.45064	3.95785e-06	ENSMUSG00000100178	6986
chr8	28253009	28253250	-4.44853	1.06658e-08
chr16	53155696	53155966	-4.44379	9.36349e-07
chr1	170499856	170500162	-4.433	2.22709e-14	ENSMUSG00000038473	0
chrX	53780518	53781255	-4.41936	2.73779e-16	ENSMUSG00000054626	0
chr5	99384600	99384915	-4.4167	3.80088e-14	ENSMUSG00000089809	0
chr5	13314064	13314306	-4.3824	4.62306e-10	ENSMUSG00000028883	0
chr4	66315032	66315301	-4.38054	1.70707e-10	ENSMUSG00000028373	0
chr1	82191451	82192166	-4.37813	8.41198e-24	ENSMUSG00000055980	40936
chr14	65971033	65971271	-4.3622	5.87736e-08	ENSMUSG00000022037	0
chr16	24275067	24275299	-4.34636	5.2126e-09	ENSMUSG00000115852	0
chr5	5017506	5017926	-4.34465	4.3959e-21	ENSMUSG00000028926	0
chr3	129221132	129221299	-4.33532	4.69361e-13	ENSMUSG00000028023	1542
chr5	41403693	41404091	-4.33197	1.15721e-12	ENSMUSG00000107135	17486
chr3	144098484	144098809	-4.32676	3.78941e-06	ENSMUSG00000106367	3096
chr19	44889586	44890206	-4.31958	3.44827e-39	ENSMUSG00000117967	37608
chr11	40434833	40435342	-4.28259	2.33868e-11	ENSMUSG00000080749	4778
chr9	86230873	86231080	-4.26858	7.38664e-08
chr10	100280731	100280981	-4.26635	2.48121e-05	ENSMUSG00000112245	16961
chr11	105392339	105392847	-4.26558	1.05407e-22	ENSMUSG00000078627	0
chr7	49306968	49307163	-4.26515	1.35989e-05	ENSMUSG00000052512	0
chr3	30219199	30219615	-4.26164	2.79404e-21	ENSMUSG00000027684	0
chr9	95323653	95324085	-4.25231	5.62992e-16
chr6	84569754	84570004	-4.24571	4.33809e-11	ENSMUSG00000063415	1411
chr8	103314478	103315201	-4.23329	1.00558e-41	ENSMUSG00000109701	0
chr2	24407907	24408395	-4.22573	1.04076e-21	ENSMUSG00000026979	0
chr15	92288546	92288937	-4.22483	1.17861e-13	ENSMUSG00000055022	0
chr5	118064480	118064832	-4.22189	1.33868e-15	ENSMUSG00000032867	134
chr10	113140381	113140729	-4.21819	1.03473e-08	ENSMUSG00000112228	22456
chr19	58460468	58461016	-4.21817	3.68523e-23	ENSMUSG00000025089	4560
chr1	126076315	126076533	-4.21126	1.20437e-05	ENSMUSG00000049690	0
chr15	66139927	66140623	-4.21005	1.19389e-30	ENSMUSG00000056258	0
chr13	9973850	9974264	-4.20687	2.96966e-18	ENSMUSG00000046159	0
chr5	48139537	48139803	-4.20512	1.05082e-10	ENSMUSG00000031558	0
chr2	128091871	128092277	-4.20258	5.09117e-12	ENSMUSG00000027380	0
chr2	93232478	93233143	-4.20234	7.10327e-23	ENSMUSG00000027217	0
chr13	103490059	103490293	-4.19913	1.29036e-08
chr19	30644438	30644689	-4.19726	1.53344e-06	ENSMUSG00000052920	0
chr7	89627563	89628203	-4.19189	1.25378e-17	ENSMUSG00000092071	3895
chr12	94247642	94247849	-4.18172	1.48006e-06
chr15	56975752	56975933	-4.1714	8.47951e-07	ENSMUSG00000115172	0
chr9	36964316	36964727	-4.16793	1.50127e-16	ENSMUSG00000035934	0
chr14	64020049	64020546	-4.16645	1.31499e-15	ENSMUSG00000046049	0
chr7	56765806	56766044	-4.16627	3.11469e-05	ENSMUSG00000055026	0
chr18	23931421	23931704	-4.15335	5.35311e-10	ENSMUSG00000117504	12194
chr12	104555069	104555726	-4.15087	3.87571e-28	ENSMUSG00000112954	29093
chr8	8906685	8907354	-4.14767	8.67075e-26	ENSMUSG00000109346	13584
chr9	10247036	10247300	-4.13467	9.11593e-07	ENSMUSG00000039488	0
chr12	108483289	108483656	-4.13399	1.70604e-09	ENSMUSG00000058070	0
chr9	102420033	102420492	-4.12569	5.72351e-17	ENSMUSG00000088138	46814
chr11	36697273	36697571	-4.12403	1.73645e-08	ENSMUSG00000049336	0
chr1	121051236	121051701	-4.12105	7.48368e-13	ENSMUSG00000097881	35705
chr4	65278642	65278942	-4.10995	6.99291e-20	ENSMUSG00000028370	0
chr18	73369636	73369856	-4.10765	1.32779e-09
chr16	34561810	34562082	-4.10401	2.34229e-07	ENSMUSG00000061751	0
chr4	63124996	63125315	-4.10268	4.73011e-17	ENSMUSG00000028358	0
chr16	13207982	13208436	-4.09282	2.23178e-12	ENSMUSG00000009569	48046
chr5	26185213	26185601	-4.09232	6.69505e-11
chr8	57332577	57332849	-4.09093	1.6968e-09	ENSMUSG00000109697	0	ENSMUSG00000097910	0
chr8	120304097	120304347	-4.0846	2.92536e-13	ENSMUSG00000092329	0	ENSMUSG00000031822	0
chr1	177087557	177087764	-4.08421	4.12065e-11	ENSMUSG00000019699	0
chr7	125763170	125763403	-4.07988	0.00402137	ENSMUSG00000032743	0
chr18	69191556	69191955	-4.07913	6.7693e-24	ENSMUSG00000110211	1382
chr9	27728822	27729268	-4.06041	7.09569e-12
chrX	141874021	141874332	-4.0553	3.59476e-12	ENSMUSG00000081607	0
chr1	140789003	140789298	-4.05516	6.94886e-08	ENSMUSG00000102500	34030
chr11	112708308	112708510	-4.05449	2.63107e-06	ENSMUSG00000041674	0
chr7	69949813	69950609	-4.05323	1.16639e-05	ENSMUSG00000108821	0
chr9	35443662	35443861	-4.05207	7.56802e-12	ENSMUSG00000038119	0
chr13	57450184	57450819	-4.05144	2.07423e-29	ENSMUSG00000056222	0
chr14	58036128	58036620	-4.05029	2.18085e-14	ENSMUSG00000114918	12610
chr8	93925440	93925906	-4.04952	4.57775e-15	ENSMUSG00000031748	0
chr1	167208678	167209169	-4.04658	2.49395e-16	ENSMUSG00000026558	13715
chr2	91470083	91470652	-4.03388	1.94211e-37	ENSMUSG00000027253	0
chr8	33058027	33058704	-4.02556	2.95433e-17	ENSMUSG00000110214	1937
chr18	5886277	5886675	-4.02374	2.55736e-23
chr4	4485820	4486012	-4.02115	2.92358e-06	ENSMUSG00000085155	42193
chr15	71689907	71690261	-4.01923	5.2235e-12	ENSMUSG00000036800	0
chr15	27963099	27963369	-4.00997	1.69045e-07	ENSMUSG00000022263	0
chr10	43106369	43106543	-4.00587	9.85106e-12	ENSMUSG00000038248	0
chr15	74052980	74053362	-4.00534	3.32205e-14	ENSMUSG00000075609	26873
chr6	6536768	6537386	-4.00257	8.24863e-32	ENSMUSG00000042541	19909
chr10	122618843	122619102	-3.99865	1.02484e-07	ENSMUSG00000098522	29238
chr8	103750214	103750634	-3.9958	1.86014e-15
chr18	72820558	72820731	-3.99229	3.35461e-06
chr9	23011377	23011817	-3.99166	2.34051e-15
chr18	62803181	62803533	-3.99085	1.1804e-09	ENSMUSG00000041789	46835
chr3	54377739	54378036	-3.98306	2.0504e-07	ENSMUSG00000027750	0
chr9	121810221	121810645	-3.98303	1.32684e-16	ENSMUSG00000079235	0
chr7	122622556	122622763	-3.97187	0.000118502	ENSMUSG00000052889	0
chr7	63162413	63162749	-3.96349	5.76937e-14	ENSMUSG00000030525	0
chr8	119196208	119196467	-3.95723	1.7815e-05	ENSMUSG00000031841	0
chr12	91869459	91869708	-3.9555	2.17142e-07	ENSMUSG00000113721	436
chr9	48674987	48675796	-3.95518	4.30925e-48	ENSMUSG00000066687	0
chr5	111823800	111824032	-3.95482	6.53594e-07	ENSMUSG00000105376	18112
chr4	65296990	65297338	-3.95011	2.42022e-12	ENSMUSG00000028370	0
chr10	43323317	43323704	-3.94498	4.526e-15	ENSMUSG00000038240	0
chr1	58135844	58136207	-3.94399	2.29065e-08	ENSMUSG00000064294	0
chr18	25653114	25653374	-3.94372	3.31675e-12	ENSMUSG00000024268	0
chr4	104564108	104564444	-3.94268	1.26724e-06	ENSMUSG00000028519	0
chr2	180600570	180600972	-3.94065	1.22522e-19	ENSMUSG00000027570	0
chr4	75838885	75839101	-3.93897	9.13026e-07	ENSMUSG00000084253	15418
chr16	18380509	18380806	-3.93027	7.28185e-18	ENSMUSG00000000325	0
chr15	31753744	31754170	-3.92984	2.36619e-10	ENSMUSG00000115589	20107
chr7	50556181	50556432	-3.92469	7.52404e-08	ENSMUSG00000055409	0	ENSMUSG00000085265	0
chr8	61324445	61324628	-3.91385	5.18059e-08	ENSMUSG00000031642	0
chr5	64476363	64476987	-3.91053	5.35395e-21	ENSMUSG00000105352	22
chr1	158043882	158044212	-3.90957	3.42169e-08	ENSMUSG00000102789	0
chr12	102908369	102908555	-3.90621	0.000191648	ENSMUSG00000043319	7844
chr8	9401771	9402285	-3.90145	8.62968e-12	ENSMUSG00000079157	0
chr12	7250306	7250963	-3.89933	3.84861e-06
chr6	73427419	73427635	-3.89886	8.48453e-08	ENSMUSG00000108032	6202
chr8	32053754	32054100	-3.8985	6.15315e-13	ENSMUSG00000062991	0
chr13	24242712	24243036	-3.89535	2.12063e-09	ENSMUSG00000021338	0
chr9	104906273	104906464	-3.89518	2.7234e-11	ENSMUSG00000032564	0
chr18	29362029	29362207	-3.89312	0.00015604	ENSMUSG00000117618	34510
chr2	80456671	80457089	-3.88915	4.00281e-21	ENSMUSG00000027004	9047
chr12	28358821	28359285	-3.88888	8.7096e-14	ENSMUSG00000077792	8428
chr12	109845489	109845742	-3.88657	2.7539e-09	ENSMUSG00000113711	17366
chr7	130047953	130048720	-3.88395	4.0171e-27	ENSMUSG00000065763	12751
chr15	59945198	59945737	-3.8823	1.24539e-25	ENSMUSG00000115734	14909
chr1	193433451	193433959	-3.88149	5.72112e-13	ENSMUSG00000102648	41332
chr11	71944584	71944809	-3.87913	5.37784e-07	ENSMUSG00000085528	4463
chr3	41866570	41867072	-3.87904	9.57873e-20
chr15	68620733	68621045	-3.87858	1.81752e-07	ENSMUSG00000116367	9027
chr4	44716686	44717176	-3.8748	1.113e-27	ENSMUSG00000014030	6200
chr13	82893749	82894006	-3.87435	1.41251e-06
chr4	45967561	45968393	-3.8732	3.42865e-43	ENSMUSG00000035517	0
chr19	48058559	48058742	-3.871	1.35871e-07	ENSMUSG00000046585	23173
chr4	117601320	117601885	-3.87019	1.32745e-23	ENSMUSG00000033423	0
chr6	8693370	8694457	-3.86975	2.08793e-26	ENSMUSG00000062995	0
chr3	40092832	40093245	-3.86918	8.6934e-21
chr11	36902363	36902586	-3.86885	1.03281e-06	ENSMUSG00000049336	0
chr15	42664650	42664840	-3.8681	4.70675e-05	ENSMUSG00000022309	0
chr2	171847003	171847300	-3.86379	1.62272e-06
chr4	103765625	103766158	-3.86183	2.46776e-18	ENSMUSG00000028519	0
chr15	60692090	60692536	-3.85372	3.11043e-13	ENSMUSG00000077627	11457
chr4	149910716	149910909	-3.85108	2.51253e-10	ENSMUSG00000039911	0
chr7	76438457	76439106	-3.85094	8.47633e-35	ENSMUSG00000025754	0
chr17	85458628	85458819	-3.85039	8.27553e-05	ENSMUSG00000071037	41
chr6	107654212	107654402	-3.83929	1.40187e-06	ENSMUSG00000107496	21664
chr1	80424774	80425004	-3.83391	4.92257e-15	ENSMUSG00000101483	20929
chr8	27001375	27001758	-3.83301	4.45444e-12	ENSMUSG00000109621	2422
chr5	119015711	119016116	-3.82901	8.78516e-09	ENSMUSG00000107371	18716
chr15	57697806	57698479	-3.82615	5.60528e-27	ENSMUSG00000071757	0
chr15	84301158	84301762	-3.82245	8.55658e-20	ENSMUSG00000022438	0
chr4	22997381	22997898	-3.81941	2.21202e-18
chr5	13529199	13529619	-3.81921	2.33859e-36	ENSMUSG00000028883	0
chr15	66914929	66915167	-3.81686	4.03599e-13	ENSMUSG00000005124	0
chr1	158536717	158537160	-3.816	7.22857e-14	ENSMUSG00000026587	0	ENSMUSG00000103971	0	ENSMUSG00000102508	0
chr2	91399789	91400034	-3.81567	5.15995e-09	ENSMUSG00000040591	0
chr11	108298130	108298404	-3.81564	1.98085e-06	ENSMUSG00000050965	0
chr17	67508483	67508832	-3.81513	7.86526e-16	ENSMUSG00000087829	42776
chr9	122593287	122593491	-3.80869	8.41552e-09	ENSMUSG00000097736	0
chrX	99186363	99187056	-3.80729	2.49594e-12	ENSMUSG00000031217	37373
chr13	58840942	58841147	-3.80594	0.00034098	ENSMUSG00000055254	0
chr6	55444108	55444614	-3.80001	1.93902e-26	ENSMUSG00000029778	7365
chr10	92091820	92092206	-3.79657	4.23711e-09	ENSMUSG00000112117	0
chr12	95960326	95960765	-3.79647	1.17125e-11
chr7	49696296	49696696	-3.79335	1.86412e-20
chr19	21160918	21161222	-3.79084	7.29849e-15	ENSMUSG00000118086	0
chr6	42576647	42576813	-3.78883	2.59537e-06	ENSMUSG00000018656	8054
chr13	20609162	20609410	-3.78839	7.71215e-05	ENSMUSG00000041112	810
chr17	71947447	71947838	-3.78777	9.37887e-11	ENSMUSG00000055471	0
chr4	128140077	128140254	-3.78417	2.00434e-06	ENSMUSG00000028804	0	ENSMUSG00000087459	0
chr11	114433362	114434027	-3.78408	2.36816e-22	ENSMUSG00000062391	0
chr9	98525332	98525717	-3.78157	3.07133e-08	ENSMUSG00000032454	15552
chr11	43925702	43926542	-3.77981	4.33386e-21	ENSMUSG00000050541	24493
chr1	36437621	36437824	-3.77962	0.00267155	ENSMUSG00000001143	0
chr5	106467035	106467486	-3.77889	2.6211e-16	ENSMUSG00000097018	0
chr11	72011570	72011799	-3.77875	2.97806e-05	ENSMUSG00000080577	10957
chr2	158949481	158949732	-3.77324	3.03933e-07
chr11	89508723	89509138	-3.77303	1.27182e-14	ENSMUSG00000047773	0
chr11	44045948	44046319	-3.77279	6.1174e-07	ENSMUSG00000087172	0
chr10	60202696	60203255	-3.77261	2.99529e-25	ENSMUSG00000057337	0
chr1	120933219	120933536	-3.76289	2.92626e-11
chr5	127298980	127299280	-3.75042	5.57181e-09	ENSMUSG00000034324	0
chr19	59697756	59697937	-3.74973	4.51004e-07	ENSMUSG00000118190	6657
chr5	101323278	101323546	-3.74836	2.6338e-08	ENSMUSG00000105965	17410
chr13	48376586	48376803	-3.74533	1.23833e-07	ENSMUSG00000114695	0
chr1	159736388	159736864	-3.74287	1.0827e-12	ENSMUSG00000015829	0
chr1	113676146	113676816	-3.73911	2.07423e-29	ENSMUSG00000084546	41099
chr6	34156809	34157178	-3.73874	4.29892e-10	ENSMUSG00000087356	0	ENSMUSG00000018999	0
chr18	62837305	62837809	-3.73622	3.27148e-10
chr14	77705049	77705259	-3.73613	5.84029e-08	ENSMUSG00000022012	0
chr5	44496427	44497015	-3.73531	2.61483e-11	ENSMUSG00000039706	0
chr14	87232344	87232769	-3.73066	1.08704e-06	ENSMUSG00000102284	32271
chr15	63052567	63052835	-3.72722	3.76689e-09	ENSMUSG00000115164	14174
chr1	92212188	92212599	-3.72717	3.28267e-11	ENSMUSG00000026313	16490
chr3	150091028	150091383	-3.72346	1.01609e-07	ENSMUSG00000047676	17487
chr19	60148489	60148672	-3.7213	0.00249664	ENSMUSG00000053117	0
chr15	85524299	85525172	-3.72013	5.05611e-41	ENSMUSG00000022382	10266
chr2	169388065	169388453	-3.7187	8.22545e-12	ENSMUSG00000086840	629
chr2	34602094	34602408	-3.71829	1.84204e-11	ENSMUSG00000038696	0
chr13	72120789	72121310	-3.71608	7.47816e-18
chr3	41658974	41659155	-3.71289	1.82957e-05	ENSMUSG00000059834	0
chr10	118747072	118747614	-3.7128	1.3613e-20	ENSMUSG00000112535	27645
chr4	81957177	81957580	-3.71214	1.09593e-08	ENSMUSG00000087608	24804
chr15	83709920	83710599	-3.70932	3.70124e-22	ENSMUSG00000016763	0
chr3	86701116	86701657	-3.70817	1.01277e-26	ENSMUSG00000028080	0
chr2	106182201	106182376	-3.70812	9.85434e-08	ENSMUSG00000074981	0
chr3	42039749	42039998	-3.70808	2.13946e-11
chr1	90457340	90457685	-3.7059	8.96109e-09	ENSMUSG00000101997	2840
chr2	180868871	180869069	-3.70559	0.00314638	ENSMUSG00000086166	0
chr8	8870513	8870905	-3.70321	4.58416e-25	ENSMUSG00000109371	16867
chr4	94383102	94383402	-3.70146	1.29113e-06	ENSMUSG00000085931	0
chr4	64002236	64002510	-3.69885	9.08241e-07	ENSMUSG00000028364	0	ENSMUSG00000073821	0
chr14	48171670	48172352	-3.69847	4.15606e-17	ENSMUSG00000021846	0
chr2	90880162	90880425	-3.69694	5.90154e-10	ENSMUSG00000040794	5436
chr15	12692811	12693310	-3.69683	4.26774e-20	ENSMUSG00000022197	0
chr3	69454933	69455389	-3.69433	1.34206e-07	ENSMUSG00000027784	0
chr12	29526490	29526690	-3.69006	7.36051e-06	ENSMUSG00000112390	217
chr10	9554042	9554355	-3.68802	1.38223e-09	ENSMUSG00000111951	6522
chr3	53644676	53645260	-3.68354	2.31243e-19	ENSMUSG00000037016	0
chr4	99981750	99981951	-3.68322	0.000970864	ENSMUSG00000025791	0
chr5	95991498	95992209	-3.67941	1.57191e-26	ENSMUSG00000107092	15876
chr1	176675037	176675717	-3.67708	4.04027e-23	ENSMUSG00000087875	24901
chr19	41657589	41657794	-3.67706	1.55638e-10	ENSMUSG00000025020	0
chr17	70646823	70647121	-3.67605	7.38664e-08	ENSMUSG00000003279	0
chr17	31670123	31670430	-3.67491	1.92724e-09	ENSMUSG00000117987	6360
chr14	123256558	123257527	-3.67468	2.90071e-19	ENSMUSG00000115016	0
chr5	43094413	43094924	-3.67419	5.66286e-16	ENSMUSG00000105416	33531
chr1	60626779	60628162	-3.67202	4.56673e-30	ENSMUSG00000088973	12977
chr2	28227426	28227781	-3.67081	2.73794e-07	ENSMUSG00000026833	0
chr14	25231952	25232176	-3.67065	2.28959e-14	ENSMUSG00000087535	25348
chr4	74538031	74538280	-3.66794	0.000281522
chr3	149331401	149332063	-3.66727	3.22446e-13	ENSMUSG00000106515	0	ENSMUSG00000105797	0
chr15	17761414	17761641	-3.6668	2.18223e-06
chr16	34395187	34395548	-3.6668	1.05617e-14	ENSMUSG00000061751	0
chr7	83077602	83078044	-3.66572	5.14421e-13	ENSMUSG00000053528	0
chr5	128347350	128347545	-3.66567	1.43055e-06	ENSMUSG00000034310	0
chr8	34542492	34542664	-3.66424	0.00012879	ENSMUSG00000110015	15865
chr12	72364951	72365330	-3.66379	3.4993e-06	ENSMUSG00000021087	0
chr13	44231528	44231738	-3.66094	1.73933e-10	ENSMUSG00000113727	661
chr1	186448967	186449142	-3.66026	4.6216e-05
chr2	80398630	80399236	-3.65616	2.71532e-22	ENSMUSG00000085921	0
chr4	99385485	99385703	-3.65551	4.40265e-13	ENSMUSG00000103097	0
chr11	107279858	107280178	-3.65505	5.23909e-08	ENSMUSG00000040430	0
chr11	57553124	57553577	-3.653	1.98421e-13	ENSMUSG00000086028	18936
chr1	78192508	78192929	-3.65249	3.00217e-11	ENSMUSG00000004872	0
chr16	75616078	75616675	-3.65171	3.86633e-17	ENSMUSG00000032940	13250
chr8	50322993	50323206	-3.65154	5.10129e-06	ENSMUSG00000109838	0	ENSMUSG00000109741	0
chr10	125168056	125168363	-3.64971	1.15095e-12
chr6	91609852	91610237	-3.64712	1.74211e-14	ENSMUSG00000108308	4339
chr16	42340553	42340732	-3.6444	3.17133e-08	ENSMUSG00000047261	0
chr11	34297652	34298149	-3.64422	7.1651e-15	ENSMUSG00000020143	0
chr9	34767189	34767386	-3.64374	6.54006e-06	ENSMUSG00000032036	0
chr11	53067775	53068168	-3.64226	1.64697e-10	ENSMUSG00000036264	0
chr7	136751155	136751438	-3.63385	9.06372e-09	ENSMUSG00000110101	40552
chr17	45896575	45896836	-3.63041	5.15966e-08	ENSMUSG00000117048	7946
chr2	93227978	93228571	-3.63025	4.40532e-20	ENSMUSG00000027217	0
chr7	132258561	132258948	-3.62874	2.03174e-16	ENSMUSG00000030849	0	ENSMUSG00000030930	0
chr19	26001121	26001351	-3.62573	2.70099e-06	ENSMUSG00000118016	37102
chr10	62174588	62175088	-3.62513	3.15632e-18	ENSMUSG00000037031	10309
chr15	62470707	62471125	-3.62474	1.33181e-12
chr2	101107293	101107764	-3.62347	1.11439e-10
chr5	10428733	10428996	-3.62159	2.61932e-07
chr5	26011702	26012068	-3.62009	5.88141e-08	ENSMUSG00000090671	3668
chr4	66595472	66595674	-3.61931	1.82689e-05
chr18	79065164	79065386	-3.61704	3.19572e-06	ENSMUSG00000024548	0
chr15	32568759	32569399	-3.61688	7.68326e-16	ENSMUSG00000022231	0
chr12	27044395	27044590	-3.61654	2.54839e-06	ENSMUSG00000094002	6361
chr19	27049376	27049816	-3.61422	1.67265e-15	ENSMUSG00000118313	23063
chr8	114937723	114937910	-3.61379	0.0017331	ENSMUSG00000004637	0
chr9	46913240	46913639	-3.61321	5.64843e-19	ENSMUSG00000099696	0
chr2	29516801	29517262	-3.61308	7.17289e-16	ENSMUSG00000026799	0
chr7	130367474	130368057	-3.61148	1.4177e-16	ENSMUSG00000030849	0
chr9	74811180	74811678	-3.60731	6.09977e-13	ENSMUSG00000088635	28969
chr18	75920675	75921081	-3.6041	2.27017e-15	ENSMUSG00000044646	0
chr1	135645745	135646157	-3.60326	9.20163e-13	ENSMUSG00000009418	0
chr6	127319330	127319522	-3.59587	6.9621e-09	ENSMUSG00000107045	0
chr15	98797672	98798578	-3.59507	1.46019e-60	ENSMUSG00000022997	3836
chr4	153208904	153209168	-3.59369	4.44743e-08	ENSMUSG00000087454	9009
chr3	129970108	129970696	-3.58947	0.00186312	ENSMUSG00000027994	0
chr9	20697450	20697842	-3.57959	1.51536e-16	ENSMUSG00000032172	0
chr2	58052807	58053303	-3.57809	1.20632e-15	ENSMUSG00000026830	0
chr12	25220651	25221112	-3.57758	9.71585e-15	ENSMUSG00000113587	11275
chr13	46172992	46173354	-3.57651	6.41187e-08	ENSMUSG00000062282	2075
chr4	28784117	28784328	-3.57631	6.82804e-09	ENSMUSG00000028289	28804
chr13	78581260	78581623	-3.5762	2.20855e-10	ENSMUSG00000114522	18691
chr17	67289715	67289908	-3.57499	7.55481e-09	ENSMUSG00000033278	0
chr1	155250148	155250319	-3.5748	0.000233329	ENSMUSG00000033722	5705
chr10	93969424	93969595	-3.57281	1.48599e-07	ENSMUSG00000036099	0
chr3	38919128	38919295	-3.57261	2.84207e-06	ENSMUSG00000046743	0
chr7	92182222	92182439	-3.56743	8.60152e-09	ENSMUSG00000052572	0
chr4	87638201	87638667	-3.56687	5.91492e-11
chr9	113149204	113149499	-3.56613	4.01306e-09	ENSMUSG00000111235	25110
chr3	108410402	108410906	-3.564	2.22146e-24	ENSMUSG00000068740	0
chr19	17491911	17492366	-3.56241	7.70715e-07	ENSMUSG00000024713	0
chr9	102096787	102097159	-3.55813	8.5137e-09	ENSMUSG00000032537	0
chr4	141335296	141335509	-3.55697	6.74642e-10	ENSMUSG00000006445	5913
chr15	83734692	83735282	-3.55573	5.9529e-23	ENSMUSG00000016763	9672
chr18	66123003	66123236	-3.55496	7.11335e-07	ENSMUSG00000046318	0
chr11	113974639	113975111	-3.55415	2.35005e-12	ENSMUSG00000041592	0
chr17	57166508	57166778	-3.55388	1.03404e-05	ENSMUSG00000019489	16732
chr6	100185574	100185755	-3.54967	2.22924e-10	ENSMUSG00000107558	41761
chr6	85320420	85320910	-3.54942	9.29079e-18	ENSMUSG00000033720	0
chr8	91765308	91765778	-3.54917	1.29219e-17	ENSMUSG00000110304	22731
chr1	170448363	170448569	-3.54407	4.96857e-10	ENSMUSG00000038473	0
chr7	49029314	49029617	-3.54133	1.06458e-12	ENSMUSG00000052512	0
chr3	5236388	5236748	-3.54117	4.52347e-11	ENSMUSG00000025255	0
chr5	102659286	102659671	-3.54105	2.12451e-06	ENSMUSG00000057315	0
chr15	86858292	86859175	-3.53939	4.77016e-26
chr5	127298147	127298463	-3.53429	2.9e-10	ENSMUSG00000034324	0
chr6	87597457	87597834	-3.53416	4.82367e-10	ENSMUSG00000108118	0
chr15	51720795	51721140	-3.53412	4.91019e-12
chr7	124366511	124366705	-3.53337	7.29349e-09	ENSMUSG00000078591	0
chr3	116368853	116369186	-3.53303	4.29767e-09	ENSMUSG00000033502	0
chr15	93698546	93698720	-3.53287	5.16127e-06	ENSMUSG00000116190	6594
chr5	133991669	133992024	-3.53274	5.147e-10
chr2	103661107	103661459	-3.53198	2.80014e-08	ENSMUSG00000032724	0
chr4	152428186	152428445	-3.52713	2.86576e-10	ENSMUSG00000028931	0
chr8	102863101	102863332	-3.52693	1.02409e-08	ENSMUSG00000063696	1514
chr1	18831128	18831636	-3.52625	3.90444e-09
chr11	19093151	19093952	-3.524	1.02814e-19	ENSMUSG00000086025	17412
chr13	8838317	8838592	-3.52266	3.86425e-08	ENSMUSG00000021147	0
chr2	105920820	105921112	-3.51898	1.53841e-12	ENSMUSG00000042670	0
chr16	48246970	48247142	-3.51871	0.000457145	ENSMUSG00000116756	14673
chr15	8788972	8789151	-3.51765	8.32861e-07
chr4	41671927	41672562	-3.51743	1.56094e-28	ENSMUSG00000028444	0
chr8	53941309	53941602	-3.51614	1.66514e-06	ENSMUSG00000110334	28869
chr3	48515039	48515274	-3.51566	3.22532e-06
chr6	91146585	91146884	-3.51558	9.3438e-06	ENSMUSG00000034245	9782
chr15	86921607	86921832	-3.51258	1.92858e-06	ENSMUSG00000115957	1806
chr13	114051299	114051655	-3.51179	5.26051e-09	ENSMUSG00000042348	0
chr13	103248363	103249005	-3.51137	5.21348e-15	ENSMUSG00000034751	0
chr5	15985995	15986332	-3.51129	6.74226e-29	ENSMUSG00000040118	0
chr12	109547170	109547371	-3.51085	6.99069e-10	ENSMUSG00000021268	0
chr8	15392185	15392567	-3.51082	2.35686e-11	ENSMUSG00000109748	9757
chr3	20986548	20986718	-3.50777	8.47951e-07
chr19	56061935	56062667	-3.5074	2.53088e-24	ENSMUSG00000117827	20995
chr15	36065665	36066213	-3.50717	5.92283e-10	ENSMUSG00000037627	0
chr2	165161800	165162443	-3.5071	1.78973e-20	ENSMUSG00000053166	0	ENSMUSG00000086630	0
chr3	60928721	60929009	-3.50594	3.21607e-06
chr5	119061004	119061201	-3.50202	1.09606e-08	ENSMUSG00000100573	47034
chr2	162644581	162644906	-3.5	1.72489e-07	ENSMUSG00000053141	0
chr11	51448698	51449095	-3.49772	5.63128e-13	ENSMUSG00000063564	0
chr6	36788824	36789080	-3.49677	1.97102e-10	ENSMUSG00000029838	0
chr18	81099365	81099623	-3.49562	0.000504316	ENSMUSG00000118262	1282
chr8	116203699	116203998	-3.49484	6.30456e-12	ENSMUSG00000110476	16331
chr5	151142933	151143559	-3.49341	4.13684e-19	ENSMUSG00000016128	0	ENSMUSG00000107011	0
chr12	56905357	56905622	-3.49298	9.91589e-05	ENSMUSG00000035472	0
chr1	51216898	51217459	-3.49243	9.87057e-16	ENSMUSG00000101799	928
chr13	107678950	107679174	-3.49243	1.10408e-08	ENSMUSG00000102000	8224
chr12	80545144	80545891	-3.49036	5.54889e-26	ENSMUSG00000021130	0
chr13	58932981	58933582	-3.48862	1.36072e-19	ENSMUSG00000055254	0
chr17	64585653	64585817	-3.48857	1.72098e-05	ENSMUSG00000024085	14920
chr7	144653709	144654540	-3.48758	9.10202e-37	ENSMUSG00000031075	0
chr10	86166881	86167365	-3.48717	1.5482e-11	ENSMUSG00000059602	0
chr2	103390147	103390568	-3.48688	1.72312e-07	ENSMUSG00000070794	1104
chr13	107261497	107261972	-3.48586	9.67306e-12	ENSMUSG00000114475	17644
chr13	14800517	14801284	-3.48266	2.01109e-20
chr4	100154692	100154891	-3.48196	1.93896e-05	ENSMUSG00000035305	0
chr9	119803509	119803761	-3.4807	1.46916e-09	ENSMUSG00000034115	0
chr9	99799259	99800146	-3.47849	3.74098e-22	ENSMUSG00000089655	43217
chr11	107762962	107763390	-3.47658	3.60299e-16	ENSMUSG00000020723	0
chr3	127375977	127376295	-3.47448	5.70527e-09	ENSMUSG00000032826	0
chr4	63580092	63580431	-3.4727	4.84454e-18	ENSMUSG00000045917	0
chr13	37562016	37562417	-3.47177	1.61728e-09	ENSMUSG00000114724	0
chr7	37911586	37912035	-3.46741	6.21848e-13	ENSMUSG00000030421	47958
chr13	94188409	94188972	-3.46448	1.59531e-12	ENSMUSG00000045312	0
chr4	92958872	92959054	-3.46357	1.7307e-05	ENSMUSG00000081987	11191
chr9	75348768	75349023	-3.46331	7.42042e-08	ENSMUSG00000032191	0
chr5	143004381	143004668	-3.46107	1.24334e-09	ENSMUSG00000045078	0
chr16	11793697	11793879	-3.46075	0.000479136	ENSMUSG00000065979	9843
chr7	40659415	40659945	-3.46071	1.22368e-13	ENSMUSG00000102004	14793
chr1	104746773	104747124	-3.46063	7.9298e-12	ENSMUSG00000050840	21406
chr7	105778276	105778687	-3.46055	1.59544e-09	ENSMUSG00000036862	0	ENSMUSG00000086414	0
chr19	30506499	30506743	-3.46024	7.88422e-08	ENSMUSG00000118374	15215
chr13	13377181	13377658	-3.46012	8.80263e-08	ENSMUSG00000021306	0
chr7	139556894	139557393	-3.45839	4.42764e-18	ENSMUSG00000025477	0
chr14	86465756	86466288	-3.4583	2.2395e-13	ENSMUSG00000115401	37159
chr8	88570780	88570956	-3.45805	8.5137e-09	ENSMUSG00000031661	0
chr17	8508575	8508774	-3.45742	3.23138e-07	ENSMUSG00000023868	16599
chr7	65044070	65044470	-3.45427	1.17609e-10	ENSMUSG00000030518	0
chr9	48649108	48649877	-3.45033	1.16843e-35	ENSMUSG00000066687	4421
chr4	67534331	67534504	-3.45023	1.4975e-05	ENSMUSG00000080815	15400
chr11	36512112	36512836	-3.4479	6.07985e-19	ENSMUSG00000049336	0
chr12	77634195	77634390	-3.44465	7.80039e-05	ENSMUSG00000112003	9187
chr18	58482912	58483339	-3.4429	2.25258e-12
chr2	157533998	157534170	-3.44006	4.26897e-07	ENSMUSG00000082329	5014
chr2	138183408	138184024	-3.44002	1.28289e-18
chr13	116514641	116515204	-3.43351	1.36385e-12	ENSMUSG00000114731	43108
chr2	37908691	37908943	-3.43297	6.19733e-07	ENSMUSG00000035392	0
chr19	44493170	44493798	-3.43254	1.04967e-10	ENSMUSG00000036961	0
chr9	66506120	66506376	-3.43242	0.000817865	ENSMUSG00000038664	0
chr9	61530299	61530621	-3.43024	3.11804e-12	ENSMUSG00000111381	0
chr5	27895074	27895605	-3.42942	4.01029e-13	ENSMUSG00000106390	33937
chr18	76887125	76887358	-3.42751	9.08909e-07	ENSMUSG00000091519	0
chr2	45480747	45481170	-3.42591	7.9761e-05
chr2	93891212	93892183	-3.42591	1.7766e-32	ENSMUSG00000075023	22056
chr2	57318332	57318566	-3.4224	1.23235e-07	ENSMUSG00000026827	0
chr6	40143725	40143947	-3.42228	1.11777e-06	ENSMUSG00000057716	0
chr6	77511673	77512492	-3.4188	2.59262e-27	ENSMUSG00000063063	0
chr11	71773218	71773767	-3.41798	1.31022e-13	ENSMUSG00000020811	0
chr11	36225771	36226137	-3.41776	5.24574e-10	ENSMUSG00000049336	0
chr16	18610814	18611085	-3.41721	5.04144e-09	ENSMUSG00000075335	1064
chr12	16789789	16790183	-3.41661	1.1071e-15	ENSMUSG00000036523	0
chr17	85393194	85393605	-3.41631	1.89263e-07	ENSMUSG00000071037	0
chr1	19927791	19928275	-3.41328	7.89663e-17
chr13	71649799	71650133	-3.41213	5.52626e-07	ENSMUSG00000113034	24657
chr3	17590032	17590280	-3.41202	7.155e-09
chr1	73538686	73538922	-3.41197	4.04419e-09	ENSMUSG00000100429	2338
chr12	87127390	87127847	-3.41184	1.21418e-12	ENSMUSG00000034126	0
chr3	106170784	106171272	-3.41148	8.07914e-15	ENSMUSG00000040809	3221
chr16	54682949	54683197	-3.41079	7.49825e-07
chr2	160344018	160344193	-3.40906	2.72709e-05	ENSMUSG00000074623	9857
chr8	11172074	11172259	-3.40773	0.00116264	ENSMUSG00000085573	15497
chr4	153095420	153095615	-3.40596	5.83894e-06	ENSMUSG00000085648	49976
chr12	30015126	30015486	-3.40562	3.74305e-08	ENSMUSG00000020674	0
chr18	14216348	14216598	-3.40478	1.41193e-06	ENSMUSG00000117633	15712
chr15	42607904	42608463	-3.40478	1.70719e-10	ENSMUSG00000022309	0
chr12	28460929	28461292	-3.40406	1.47827e-07	ENSMUSG00000020633	0
chr7	73344069	73344373	-3.40335	3.91922e-08	ENSMUSG00000097756	0
chr5	65237335	65237619	-3.40185	8.69951e-10	ENSMUSG00000037890	0
chr15	52804315	52804556	-3.40183	8.08861e-05	ENSMUSG00000115137	18049
chr2	53689506	53689670	-3.40177	2.16337e-05	ENSMUSG00000083287	6452
chr9	47387920	47388152	-3.3997	2.0381e-07	ENSMUSG00000109844	19272
chr7	70348130	70348349	-3.39883	1.07218e-05	ENSMUSG00000109364	435
chr1	9659070	9659243	-3.39752	1.13737e-07	ENSMUSG00000025912	8173
chr8	120559800	120559988	-3.39749	1.60365e-15	ENSMUSG00000092329	0	ENSMUSG00000031822	0
chr1	77102484	77102687	-3.39742	0.00065201	ENSMUSG00000102904	40541
chr15	71851891	71852283	-3.39703	4.81802e-06	ENSMUSG00000079022	0
chr3	97200872	97201043	-3.39565	2.78326e-05	ENSMUSG00000038256	2620
chr15	26553372	26553935	-3.39158	1.48867e-13	ENSMUSG00000043556	0
chr9	43758088	43758480	-3.38905	2.08578e-09	ENSMUSG00000032012	0
chr3	89878344	89878822	-3.38868	6.83025e-22	ENSMUSG00000027947	0
chr17	71769547	71769782	-3.38684	8.53284e-09	ENSMUSG00000024059	0
chrX	140195132	140195491	-3.38605	1.32151e-09	ENSMUSG00000086441	0
chr1	19220706	19220994	-3.38568	0.000114073	ENSMUSG00000025927	0
chr11	48502434	48502757	-3.38498	1.32151e-09	ENSMUSG00000083954	48497
chr17	45933649	45934318	-3.38483	3.38248e-26	ENSMUSG00000117040	27542
chr9	34825272	34825609	-3.3845	5.13056e-07	ENSMUSG00000032036	0
chr9	42663647	42663815	-3.38005	2.28484e-08	ENSMUSG00000032017	0
chr12	75873833	75874353	-3.37593	3.46523e-09	ENSMUSG00000063450	0
chr4	134002925	134003257	-3.37547	4.09156e-19	ENSMUSG00000050966	74
chr15	86574336	86574879	-3.37506	1.89063e-17
chr8	8893051	8893424	-3.37487	2.19001e-11	ENSMUSG00000109346	27514
chr12	27333322	27333574	-3.37475	7.14109e-06	ENSMUSG00000063632	691
chr1	134975451	134975705	-3.37309	9.82868e-10	ENSMUSG00000026429	1290
chr12	109910808	109911594	-3.3725	6.1832e-19	ENSMUSG00000112940	192
chr13	107088432	107089125	-3.3725	5.12765e-16	ENSMUSG00000114311	0
chr4	69594160	69594347	-3.37239	1.51444e-06
chr2	44693860	44694118	-3.3715	3.04199e-05	ENSMUSG00000036890	0
chr4	10031614	10032306	-3.36998	9.8455e-18
chr8	122803855	122804626	-3.36844	3.62831e-17	ENSMUSG00000092329	0	ENSMUSG00000015016	0
chr8	61848709	61849254	-3.36782	1.05183e-10	ENSMUSG00000058056	0	ENSMUSG00000086866	0
chr2	152069296	152069568	-3.36621	2.00906e-07	ENSMUSG00000085946	5288
chr9	23203262	23203586	-3.36608	4.46618e-10	ENSMUSG00000031963	19491
chr10	13432038	13432330	-3.36559	9.56466e-06	ENSMUSG00000062866	0
chr9	122721936	122722520	-3.36314	8.03991e-16	ENSMUSG00000111441	6573
chr1	61140255	61140537	-3.36285	4.14041e-07	ENSMUSG00000082661	16252
chr13	41482572	41482951	-3.35995	9.87273e-12	ENSMUSG00000021365	0
chr1	14004018	14004223	-3.35934	2.2291e-06
chr10	46221611	46221786	-3.35927	1.35721e-06	ENSMUSG00000111182	6854
chr9	40537772	40537983	-3.35686	0.000227651	ENSMUSG00000097205	4153
chr10	18571801	18572005	-3.35556	1.7978e-06	ENSMUSG00000111173	5847
chr5	120034572	120035153	-3.35546	2.88555e-17	ENSMUSG00000064617	29183
chr7	75273530	75273861	-3.35533	6.46989e-07	ENSMUSG00000053025	0
chr8	110189913	110190077	-3.35459	0.00126171	ENSMUSG00000003657	21704
chr19	41697550	41697760	-3.3543	3.93053e-07	ENSMUSG00000025020	0
chr1	186257647	186257889	-3.35413	1.00976e-07	ENSMUSG00000103449	33859
chr7	98783901	98784131	-3.35306	4.01528e-08	ENSMUSG00000108988	48821
chr6	38760142	38760557	-3.35278	4.16347e-10	ENSMUSG00000061436	0
chr6	84218301	84218501	-3.35154	0.00179128	ENSMUSG00000107538	6752
chr6	7326773	7327244	-3.3515	1.3278e-10	ENSMUSG00000098501	17027
chr17	8913996	8914189	-3.3514	3.56115e-05	ENSMUSG00000023868	0
chr14	119981046	119981472	-3.35039	1.36524e-10	ENSMUSG00000044819	38114
chrX	42359430	42359681	-3.34998	1.62348e-08	ENSMUSG00000083450	11752
chr7	74508127	74508583	-3.34848	2.51031e-16	ENSMUSG00000025790	0
chr4	69818948	69819169	-3.34406	1.257e-07	ENSMUSG00000085627	34779
chr7	93023561	93023792	-3.34395	1.17774e-07	ENSMUSG00000097644	0
chr1	167699942	167700600	-3.34266	1.05526e-13	ENSMUSG00000026686	0
chr13	28792621	28792928	-3.34201	0.000141279	ENSMUSG00000085936	0
chr9	29802155	29802575	-3.33509	4.7156e-12	ENSMUSG00000059974	0
chr4	64175898	64176441	-3.33477	1.40609e-12	ENSMUSG00000073821	25975
chr1	71880596	71880841	-3.33436	0.000230134	ENSMUSG00000099707	7272
chr4	103421964	103422157	-3.33377	0.00167599	ENSMUSG00000086136	0
chrX	16701388	16701716	-3.33337	0.000519593	ENSMUSG00000040147	7567
chr9	97704138	97704321	-3.33083	4.48984e-05	ENSMUSG00000032452	0
chr16	30476958	30477351	-3.33047	8.4676e-14	ENSMUSG00000116960	24061
chr2	137706203	137706818	-3.32928	8.64876e-14	ENSMUSG00000085640	0
chr2	85238293	85238533	-3.32522	0.00033859	ENSMUSG00000085025	0
chr12	106245179	106245414	-3.32356	3.05014e-06	ENSMUSG00000077640	23974
chr11	68247931	68248148	-3.32308	2.28893e-06	ENSMUSG00000020902	0
chr5	131584316	131585123	-3.32287	7.18699e-53	ENSMUSG00000029673	0
chr15	67245073	67245890	-3.32233	4.77503e-12	ENSMUSG00000102069	0
chr6	112510341	112510881	-3.32019	4.74408e-07	ENSMUSG00000099205	2567
chr14	57234589	57234938	-3.3201	3.13679e-09	ENSMUSG00000114754	16948
chr1	127661085	127661340	-3.31691	0.00021918	ENSMUSG00000026347	0
chr5	43089473	43089675	-3.31411	1.64607e-06	ENSMUSG00000105416	28591
chr13	22390113	22390340	-3.31404	1.02247e-07	ENSMUSG00000101073	34
chr7	101676876	101677312	-3.31373	6.41188e-18	ENSMUSG00000001829	0
chr3	49771551	49771930	-3.31288	5.15426e-07	ENSMUSG00000102943	8496
chr13	44458773	44459854	-3.31173	2.6832e-21	ENSMUSG00000098144	0
chr2	49287098	49287458	-3.31172	3.77922e-09	ENSMUSG00000036792	0
chr11	66568279	66568715	-3.31106	1.05099e-08	ENSMUSG00000080978	3695
chr19	47291325	47291794	-3.30912	3.37051e-14	ENSMUSG00000053617	0
chr18	80767389	80768064	-3.30872	7.4877e-13	ENSMUSG00000024566	0
chr11	32563447	32563893	-3.30762	5.65249e-15	ENSMUSG00000020272	0
chr1	169834515	169834797	-3.30683	4.78508e-06	ENSMUSG00000103110	18752
chr2	147254396	147254582	-3.30653	3.50617e-08	ENSMUSG00000086509	0
chr9	47904473	47904781	-3.30399	4.4731e-08	ENSMUSG00000111668	43100
chr9	46605951	46606136	-3.30148	0.00673809	ENSMUSG00000111649	1120
chr9	34754399	34755094	-3.30047	9.2377e-17	ENSMUSG00000032036	0
chr11	102587991	102588392	-3.30017	0.000545604	ENSMUSG00000078640	8531
chr4	63967524	63967896	-3.29953	1.40108e-07	ENSMUSG00000028364	0
chr3	89622729	89623190	-3.2987	2.87667e-14	ENSMUSG00000000794	0
chr5	111220557	111221155	-3.2987	1.34315e-26	ENSMUSG00000033209	0
chrX	22961396	22961649	-3.2985	2.65407e-09
chr1	62076325	62076519	-3.29846	3.81838e-07	ENSMUSG00000052062	0
chr1	16300400	16300934	-3.29783	2.43297e-18	ENSMUSG00000025920	0
chr10	21467510	21467884	-3.29769	2.32922e-14	ENSMUSG00000112738	21875
chr11	107949208	107949722	-3.29606	1.99813e-07	ENSMUSG00000050965	0
chr16	41551820	41552304	-3.29606	1.98146e-11	ENSMUSG00000061080	0
chr8	12548215	12548871	-3.2935	2.08475e-19	ENSMUSG00000097421	5402
chr12	110207221	110207483	-3.29246	1.18538e-07	ENSMUSG00000113193	18033
chr13	46038612	46039193	-3.29129	1.14163e-26	ENSMUSG00000113860	21405
chr12	26075699	26076095	-3.28808	3.02297e-10	ENSMUSG00000113550	15868
chr3	127705672	127705994	-3.28806	2.47715e-05	ENSMUSG00000028028	0
chr9	100046390	100047054	-3.28685	1.23777e-26	ENSMUSG00000101584	11719
chr6	59471359	59471531	-3.28631	2.44671e-05	ENSMUSG00000045441	45066
chr5	4821615	4821804	-3.28612	2.213e-07	ENSMUSG00000028926	0	ENSMUSG00000106212	0
chr4	85398769	85398961	-3.28608	7.81194e-05	ENSMUSG00000028488	0
chr1	78209538	78209723	-3.28592	0.000450448	ENSMUSG00000118426	7010
chr15	11114778	11115030	-3.28588	6.54456e-08	ENSMUSG00000047497	0
chr11	32542933	32543220	-3.28542	6.37544e-09	ENSMUSG00000020272	0
chr10	82992240	82992509	-3.28438	5.12619e-07	ENSMUSG00000034612	0
chr9	52097220	52097606	-3.28391	9.64024e-10	ENSMUSG00000032050	0
chr5	96558011	96558395	-3.2838	1.89594e-07	ENSMUSG00000034687	0
chrX	50933603	50933911	-3.28297	3.05705e-08	ENSMUSG00000036131	0
chr16	5911997	5912256	-3.27961	0.000101147	ENSMUSG00000008658	0
chr3	129070246	129070726	-3.27906	5.81241e-12	ENSMUSG00000099640	0
chr9	72917435	72917679	-3.27736	9.00606e-06	ENSMUSG00000036030	145
chr19	26483863	26484113	-3.27733	2.37343e-05	ENSMUSG00000118001	0
chr4	29119665	29120185	-3.2769	1.25728e-24	ENSMUSG00000080911	5762
chr17	9398604	9398811	-3.26998	4.51713e-06	ENSMUSG00000101935	23133
chr11	87276320	87276929	-3.26932	4.31776e-22	ENSMUSG00000046442	0
chr4	152743112	152743901	-3.26864	4.15017e-17	ENSMUSG00000073699	42598
chrX	48385732	48386234	-3.26811	3.447e-10	ENSMUSG00000036959	0
chr18	16293447	16293995	-3.26766	1.22632e-10	ENSMUSG00000063628	18504
chr4	104884606	104884810	-3.26736	4.21144e-05	ENSMUSG00000035031	8209
chr19	44618549	44618728	-3.267	0.000282036	ENSMUSG00000117911	0
chr4	75895211	75895511	-3.26612	8.01756e-05	ENSMUSG00000081844	6750
chr5	106320088	106320415	-3.26329	4.82278e-19	ENSMUSG00000105508	926
chr13	15602178	15603249	-3.26201	7.40144e-21	ENSMUSG00000021318	0
chr1	23487605	23488021	-3.26197	1.61181e-10	ENSMUSG00000097920	7079
chr2	141955060	141955678	-3.26035	8.49267e-12	ENSMUSG00000068205	0
chr6	114227423	114227728	-3.26031	9.18106e-14	ENSMUSG00000030307	0
chr1	38606781	38607064	-3.25882	6.69122e-08	ENSMUSG00000037138	0
chr7	99434772	99435141	-3.25816	6.6783e-15	ENSMUSG00000035314	0
chr3	89509887	89510072	-3.25777	0.000476501	ENSMUSG00000000794	10093
chr2	93303542	93304499	-3.2572	1.74163e-18	ENSMUSG00000027217	0
chr5	31586693	31587091	-3.25643	9.33082e-10	ENSMUSG00000107015	4985
chr10	62590860	62591046	-3.25528	0.00192301	ENSMUSG00000020075	0
chr17	72194974	72195443	-3.25475	2.97275e-09	ENSMUSG00000055471	0
chr11	11256293	11256606	-3.25442	2.51253e-10	ENSMUSG00000050830	0
chr9	48696831	48697176	-3.25343	4.82387e-12	ENSMUSG00000066687	0
chr2	103625324	103625935	-3.25325	1.19273e-11	ENSMUSG00000032724	0
chr13	83131072	83131795	-3.24992	5.74994e-20	ENSMUSG00000114372	0
chr9	121032424	121032735	-3.24832	2.9985e-07	ENSMUSG00000040936	0
chr5	34252869	34253145	-3.2477	1.08808e-07	ENSMUSG00000037224	0
chr12	97888189	97888602	-3.24691	1.29442e-06	ENSMUSG00000111885	15670
chr18	16358224	16358492	-3.24642	1.7216e-06
chr2	153853624	153854084	-3.24642	6.62137e-18	ENSMUSG00000027480	2105
chr5	112237342	112237797	-3.24412	6.34719e-26	ENSMUSG00000097986	3623
chr9	27174069	27174306	-3.24407	9.43366e-07	ENSMUSG00000031990	18649
chr12	71433677	71434012	-3.24275	5.24048e-09	ENSMUSG00000113441	0
chr7	44441977	44442573	-3.24132	4.4499e-14	ENSMUSG00000047085	0
chr19	44514558	44515403	-3.24116	2.27208e-41	ENSMUSG00000036961	286
chr12	40250314	40250507	-3.24038	7.70619e-07	ENSMUSG00000001627	1811
chr11	78346525	78346805	-3.24003	5.88999e-09	ENSMUSG00000002058	0
chr7	73243729	73244175	-3.2392	1.41674e-09	ENSMUSG00000108513	5199
chr15	87986977	87987593	-3.23863	4.10518e-20	ENSMUSG00000116061	0
chr18	54175398	54175700	-3.23608	0.000189693
chr14	60501111	60501441	-3.23428	6.14182e-06	ENSMUSG00000101797	0
chr13	92644885	92645049	-3.23425	6.02261e-05	ENSMUSG00000021703	0
chr2	130577703	130577890	-3.23415	8.36631e-10	ENSMUSG00000027301	650
chr4	100170716	100170937	-3.23171	0.00520278	ENSMUSG00000035305	0
chr7	111426771	111426962	-3.23128	2.06738e-05	ENSMUSG00000109808	31164
chr2	65897118	65897357	-3.23075	1.95388e-07	ENSMUSG00000044647	0
chr5	33010828	33011224	-3.23057	1.15907e-12	ENSMUSG00000018965	7593
chr8	108955028	108955213	-3.23041	0.000839547	ENSMUSG00000038872	0
chr15	63692653	63693130	-3.22927	1.76551e-08	ENSMUSG00000115520	0
chr13	63593602	63593874	-3.22907	2.69728e-07	ENSMUSG00000113459	11041
chr8	8616431	8616646	-3.22906	1.28435e-07	ENSMUSG00000109436	570
chr12	8451867	8452147	-3.22906	8.01942e-10	ENSMUSG00000112664	1358
chr15	86013052	86013362	-3.22859	2.28544e-13	ENSMUSG00000016028	0
chr3	89510094	89510378	-3.22813	3.3911e-05	ENSMUSG00000000794	9787
chr4	44527232	44527457	-3.22809	1.88158e-06	ENSMUSG00000014030	0
chr8	17039701	17039910	-3.22766	2.34631e-06	ENSMUSG00000060924	0
chr7	124960135	124960307	-3.22758	0.000619462	ENSMUSG00000108623	45718
chr11	82579962	82580573	-3.22588	4.51889e-17	ENSMUSG00000065201	15501
chr9	24974280	24974650	-3.22215	1.70958e-05	ENSMUSG00000111866	0
chr12	17625923	17626448	-3.21935	2.80397e-17	ENSMUSG00000088939	18453
chr9	16398929	16399291	-3.2187	2.47892e-15	ENSMUSG00000074505	0
chr4	127640284	127640479	-3.2178	1.51672e-08
chr3	119958957	119959498	-3.21779	3.95757e-22	ENSMUSG00000104726	9234
chr18	86714952	86715479	-3.21512	5.80709e-11	ENSMUSG00000024647	0
chr15	12515535	12515780	-3.215	4.71148e-07	ENSMUSG00000022197	0
chr8	102726606	102726873	-3.21484	5.39011e-07	ENSMUSG00000031673	0
chr3	159851675	159852297	-3.21437	4.19356e-10	ENSMUSG00000028173	0
chr5	76352185	76352425	-3.21394	0.000833202	ENSMUSG00000029236	0
chr12	89442456	89442849	-3.2119	3.66911e-09	ENSMUSG00000066392	0
chr5	119800056	119800369	-3.21142	1.50081e-07	ENSMUSG00000107053	4961
chr17	5058346	5058636	-3.21109	1.71094e-09	ENSMUSG00000069729	0
chr4	99589917	99590241	-3.21097	6.05769e-12	ENSMUSG00000087332	16907
chr4	84286806	84287153	-3.21007	5.31791e-12	ENSMUSG00000028487	0
chr9	46554859	46555426	-3.20865	7.15612e-10	ENSMUSG00000077383	7549
chr4	139039955	139040668	-3.20849	3.07389e-25	ENSMUSG00000041143	0
chr5	44799239	44799789	-3.20825	5.1411e-10	ENSMUSG00000039706	0
chr11	82406433	82406873	-3.20769	1.69461e-13	ENSMUSG00000020701	0
chr3	151366369	151366599	-3.20506	1.98303e-06	ENSMUSG00000105401	28732
chr2	110134830	110135110	-3.20379	7.63765e-07	ENSMUSG00000027160	0
chr4	66926102	66926345	-3.20233	4.22833e-08	ENSMUSG00000039005	0
chr19	30160051	30160281	-3.20232	4.11058e-08	ENSMUSG00000024827	0
chr1	51823610	51824056	-3.20184	1.84362e-07	ENSMUSG00000018417	0
chr4	13472060	13472307	-3.20073	0.000342472	ENSMUSG00000083328	10449
chr4	115686406	115686632	-3.20052	5.51789e-05	ENSMUSG00000081172	20620
chr1	145065347	145065676	-3.19971	9.67606e-10
chr17	9052658	9052854	-3.19945	1.01655e-05	ENSMUSG00000023873	40710
chr4	152833248	152833915	-3.19765	1.22255e-18
chr7	73419180	73419363	-3.19464	0.00167121	ENSMUSG00000070509	0
chr10	126646518	126646925	-3.19453	1.17861e-13	ENSMUSG00000112208	17074
chr4	154570556	154570839	-3.19413	1.70522e-13	ENSMUSG00000039410	0
chr1	191641429	191641945	-3.19346	6.35257e-21	ENSMUSG00000037461	17742
chr4	137942970	137943221	-3.19337	1.06643e-09	ENSMUSG00000057530	0
chr2	137153276	137153643	-3.1923	1.30042e-13	ENSMUSG00000027276	36633
chr17	85628454	85628841	-3.19195	1.21207e-12	ENSMUSG00000038805	0
chr8	57771546	57771870	-3.19136	1.60282e-07	ENSMUSG00000096914	2183
chr17	88670073	88670268	-3.18872	8.79427e-07	ENSMUSG00000024154	0
chr13	69748564	69749024	-3.18854	1.75855e-08	ENSMUSG00000052981	8676
chr1	20302549	20302815	-3.1873	8.0536e-07	ENSMUSG00000043760	0
chr12	32168931	32169602	-3.18629	3.80354e-27	ENSMUSG00000020573	3872
chr4	138164045	138164506	-3.18417	1.24319e-12	ENSMUSG00000028760	0
chr8	9737790	9738088	-3.18401	2.23911e-06	ENSMUSG00000079157	0
chr17	32726549	32726891	-3.18365	7.41954e-08	ENSMUSG00000117443	2638
chr3	70097882	70098287	-3.18268	2.21656e-05	ENSMUSG00000103113	17967
chr11	97442037	97442253	-3.18089	2.47819e-07	ENSMUSG00000049807	0
chr19	45312859	45313159	-3.17737	2.45199e-11	ENSMUSG00000100417	0
chr13	15867667	15867840	-3.17726	5.38608e-05	ENSMUSG00000113701	0
chr3	151334085	151334651	-3.17315	3.75901e-09	ENSMUSG00000105401	0
chr11	84676539	84677004	-3.17125	2.14716e-20	ENSMUSG00000085044	39973
chr13	101491898	101492264	-3.1675	2.33097e-08	ENSMUSG00000100733	27739
chr5	38075260	38075499	-3.16745	1.1804e-09	ENSMUSG00000029125	0
chr2	115322587	115322869	-3.16711	1.00728e-09	ENSMUSG00000087309	6396
chr5	40341492	40341768	-3.16707	3.7919e-06	ENSMUSG00000082938	12066
chr6	147795161	147795326	-3.1662	1.57524e-06
chr2	38357980	38358155	-3.16603	5.41886e-06	ENSMUSG00000000247	0
chr1	155212402	155212775	-3.16587	4.64718e-11	ENSMUSG00000033722	0
chrX	103819418	103819728	-3.16554	2.13377e-06	ENSMUSG00000033965	0
chr16	92372230	92372945	-3.16513	3.24064e-14	ENSMUSG00000116693	4127
chr17	48065247	48065447	-3.16354	1.00896e-10	ENSMUSG00000117334	0
chr17	62844442	62844842	-3.16095	2.27121e-08	ENSMUSG00000048915	0
chr19	59133361	59133600	-3.15938	1.42515e-05	ENSMUSG00000006270	32588
chr18	9729955	9730447	-3.15809	2.96831e-15	ENSMUSG00000036103	0
chr16	94872766	94872956	-3.15776	5.68419e-07	ENSMUSG00000043301	0
chr12	79813154	79813976	-3.15743	2.93448e-36	ENSMUSG00000059060	0
chr16	85964572	85964976	-3.15619	8.10736e-10
chr6	127895047	127895239	-3.15606	8.06542e-07	ENSMUSG00000030351	0
chr6	64773333	64773725	-3.15568	1.33847e-09	ENSMUSG00000073043	42089
chr4	95317746	95318266	-3.15411	4.95502e-09
chr7	64739097	64739720	-3.15286	1.57633e-15	ENSMUSG00000030519	0
chr8	91818760	91819089	-3.15126	3.51356e-10	ENSMUSG00000046413	11222
chr13	31624235	31624487	-3.15117	6.32556e-14	ENSMUSG00000038408	0
chr2	129529383	129529774	-3.15042	3.85475e-07	ENSMUSG00000043727	0
chr15	28057619	28057788	-3.15023	0.000249077	ENSMUSG00000115773	0
chr5	52996351	52996807	-3.14986	6.74084e-12	ENSMUSG00000106538	599
chr6	126668964	126669880	-3.14772	5.71697e-14	ENSMUSG00000047976	22581
chr11	18916746	18917047	-3.14647	4.00215e-07	ENSMUSG00000020160	0
chr4	120277595	120277893	-3.14627	1.63549e-10	ENSMUSG00000052135	0
chr15	58007512	58007732	-3.14592	0.00155813	ENSMUSG00000051225	0
chr19	43388242	43388483	-3.14564	7.43092e-05	ENSMUSG00000074852	0
chrX	11797763	11798187	-3.14486	8.27109e-09
chr8	118076196	118076377	-3.14415	0.000186644	ENSMUSG00000065028	44578
chr9	107425800	107425973	-3.14394	4.25187e-05	ENSMUSG00000010066	0	ENSMUSG00000091816	0
chr1	19211835	19212084	-3.1438	2.60063e-06	ENSMUSG00000025927	0
chr10	5515350	5515799	-3.14261	3.32762e-07	ENSMUSG00000096054	0
chr18	78255399	78255580	-3.14134	0.00439073	ENSMUSG00000024552	0
chr15	28090940	28091174	-3.1393	0.00243984	ENSMUSG00000115773	0
chr8	61629305	61629965	-3.13876	1.86945e-22	ENSMUSG00000058056	0
chr4	23133072	23133599	-3.13814	1.30932e-05
chr4	97418483	97418759	-3.13781	5.16706e-06
chr9	64605907	64606317	-3.13768	4.1619e-08	ENSMUSG00000036466	0
chr1	41918445	41918883	-3.13768	3.41689e-09	ENSMUSG00000100832	0
chr7	102573418	102573676	-3.13738	0.00161094	ENSMUSG00000073975	0
chr15	79254707	79255163	-3.13664	5.85548e-13	ENSMUSG00000116121	0	ENSMUSG00000032988	0
chr1	132530656	132531268	-3.13644	1.05407e-22	ENSMUSG00000053024	0
chr18	59456908	59457271	-3.13598	5.52355e-07	ENSMUSG00000058152	0
chr6	137135701	137135930	-3.13457	8.80397e-07	ENSMUSG00000030222	0
chr4	54533990	54534285	-3.1335	4.66718e-08	ENSMUSG00000081428	30339
chr11	62669089	62669309	-3.13236	0.00240704	ENSMUSG00000048497	2736
chr3	154125074	154126050	-3.12964	7.60887e-31	ENSMUSG00000028360	0
chr17	67297836	67298078	-3.12939	4.55535e-09	ENSMUSG00000033278	0
chr19	45607173	45607987	-3.12939	1.78571e-21	ENSMUSG00000040913	0
chr5	38365350	38365962	-3.12867	1.79713e-21	ENSMUSG00000005107	0
chr10	92333074	92333744	-3.12856	1.5268e-21	ENSMUSG00000098040	0
chr9	112207834	112208205	-3.12748	1.29195e-15	ENSMUSG00000032503	0
chr17	85472756	85474376	-3.1273	1.26022e-46	ENSMUSG00000071037	14169
chr9	122617871	122618383	-3.12606	1.91426e-10	ENSMUSG00000097736	0
chr13	116303975	116304221	-3.12541	6.24669e-07	ENSMUSG00000042258	0
chr4	133282121	133282402	-3.1245	8.83833e-07	ENSMUSG00000083241	810
chr18	88785240	88785601	-3.12411	2.43847e-11	ENSMUSG00000056153	0
chr19	15803296	15803584	-3.12402	1.1072e-05	ENSMUSG00000117995	0
chr16	85392805	85392973	-3.12233	0.00647039	ENSMUSG00000041134	28561
chr1	64835710	64836317	-3.12232	9.82539e-18	ENSMUSG00000051344	0
chr4	9060404	9060583	-3.1202	5.97833e-07
chr8	12278677	12278890	-3.11967	3.30324e-08	ENSMUSG00000074473	0
chr8	120124965	120125144	-3.11883	3.88396e-08	ENSMUSG00000092329	0	ENSMUSG00000031824	0
chr2	14903942	14904457	-3.11844	2.48227e-15	ENSMUSG00000057914	0
chr8	65966382	65967311	-3.11677	6.25985e-16	ENSMUSG00000036469	0
chr11	5150984	5151301	-3.11591	2.32035e-09	ENSMUSG00000034164	0
chr6	37277231	37277573	-3.1137	3.01789e-06	ENSMUSG00000038665	0
chr4	106780080	106780303	-3.11323	4.41396e-12	ENSMUSG00000034853	0
chr4	58670827	58670991	-3.11197	9.99012e-06	ENSMUSG00000086470	12236
chr7	119363895	119364215	-3.10589	1.44668e-06
chr8	91855896	91856309	-3.10413	3.55103e-16	ENSMUSG00000099664	9563
chr8	122728643	122728831	-3.10345	2.77569e-07	ENSMUSG00000092329	0	ENSMUSG00000110523	0
chr9	37454277	37454492	-3.10329	4.58955e-10	ENSMUSG00000032128	21032
chr12	85433811	85434380	-3.10203	1.6236e-20	ENSMUSG00000113940	0
chr5	99687754	99688301	-3.10173	6.62757e-19	ENSMUSG00000089809	0	ENSMUSG00000089743	0
chr14	23378425	23378625	-3.10139	2.82389e-06	ENSMUSG00000063142	0
chr2	32559688	32560014	-3.09967	1.8608e-10	ENSMUSG00000039157	0
chr18	79049218	79050141	-3.09933	9.18881e-14	ENSMUSG00000024548	0
chr6	114173737	114174892	-3.09884	6.00519e-31	ENSMUSG00000030307	0
chr18	60947676	60947886	-3.09785	7.33803e-10	ENSMUSG00000024617	0
chr15	84753364	84753938	-3.09683	2.98151e-13	ENSMUSG00000078954	0
chr2	60788035	60788694	-3.09446	2.99216e-18	ENSMUSG00000026970	0
chr4	46569729	46569962	-3.09307	2.28058e-11	ENSMUSG00000028337	0
chr4	103699586	103700071	-3.09239	4.18328e-14	ENSMUSG00000028519	0
chr9	115456327	115456923	-3.09119	4.1396e-10	ENSMUSG00000074034	17747
chr10	123671194	123671582	-3.09103	3.87997e-06	ENSMUSG00000044071	0
chrX	99185327	99185506	-3.09039	3.33978e-05	ENSMUSG00000031217	36337
chr17	71039953	71040194	-3.09031	2.85852e-07	ENSMUSG00000024049	0
chr13	58786056	58786688	-3.08642	9.50162e-10	ENSMUSG00000114231	0
chr17	29896228	29896910	-3.0857	6.88791e-37	ENSMUSG00000043557	0	ENSMUSG00000086534	0
chr17	8561905	8562157	-3.0845	9.93106e-06	ENSMUSG00000023868	0
chr1	64849947	64850176	-3.08368	1.28462e-07	ENSMUSG00000051344	0
chr13	60147731	60147963	-3.08296	9.91943e-06	ENSMUSG00000052957	26443
chr4	95037780	95038041	-3.08243	4.89631e-05	ENSMUSG00000052767	0
chr17	11308610	11308880	-3.08103	2.36209e-08	ENSMUSG00000023826	0
chr2	70202231	70202691	-3.08096	7.33952e-12	ENSMUSG00000042064	0
chr9	50479185	50479396	-3.08084	1.31154e-05	ENSMUSG00000101304	9400
chr7	122478224	122478936	-3.08041	1.30322e-17	ENSMUSG00000052889	0
chr8	14321744	14322224	-3.07938	5.76816e-07	ENSMUSG00000047495	0
chr5	93288687	93288907	-3.07843	4.8638e-06	ENSMUSG00000029385	12457
chr8	86967846	86968070	-3.0783	9.49448e-07	ENSMUSG00000088261	2228
chr11	81771243	81771992	-3.07739	5.65707e-24	ENSMUSG00000020704	0
chr6	91245086	91245754	-3.07686	4.72124e-18	ENSMUSG00000064080	0
chr14	36653383	36653568	-3.07604	5.88651e-05	ENSMUSG00000114779	33297
chr4	128755962	128756203	-3.07565	2.18331e-05	ENSMUSG00000028794	0
chr5	133311396	133311647	-3.07538	6.7262e-09
chr4	123081902	123082067	-3.0752	1.08537e-05	ENSMUSG00000086153	10699
chr2	6507090	6507521	-3.07513	4.49071e-11	ENSMUSG00000102599	23981
chr4	154198275	154198834	-3.07359	2.86576e-10	ENSMUSG00000057751	0
chr7	75296677	75297129	-3.07326	4.9432e-15	ENSMUSG00000053025	0
chr15	54924392	54924586	-3.07137	0.00010347	ENSMUSG00000022425	0
chr4	9595621	9596486	-3.07109	3.5687e-18	ENSMUSG00000028207	0
chr15	86256696	86256997	-3.06811	2.15056e-05	ENSMUSG00000051864	0
chr7	125989434	125989764	-3.06737	3.75859e-10	ENSMUSG00000046182	0
chr2	136854594	136855203	-3.06711	2.57564e-17	ENSMUSG00000027274	18578
chr9	34029677	34030070	-3.06694	2.85062e-06	ENSMUSG00000098758	12300
chr2	101983119	101983567	-3.06622	1.21671e-12	ENSMUSG00000048058	0
chr14	48513155	48513553	-3.06502	2.51736e-07	ENSMUSG00000036339	0
chr1	113358339	113358585	-3.0611	4.04481e-10
chr17	28032878	28033054	-3.05978	1.37292e-06	ENSMUSG00000024219	0
chr10	122887930	122888122	-3.05915	2.9705e-06	ENSMUSG00000034613	0
chr13	107485762	107485978	-3.05844	0.00801568	ENSMUSG00000114780	3045
chr4	142267320	142267971	-3.05768	9.00466e-20	ENSMUSG00000040606	27920
chr2	113674610	113675073	-3.0566	9.80677e-12	ENSMUSG00000044042	0
chr1	128841948	128842223	-3.05596	0.000117699	ENSMUSG00000064737	43687
chr17	43358116	43358363	-3.05515	8.53289e-05	ENSMUSG00000056492	2089
chr13	91620233	91620497	-3.05435	1.13448e-07	ENSMUSG00000003992	0
chr14	55168517	55168799	-3.05299	4.31706e-05	ENSMUSG00000115077	911
chr13	115687534	115687707	-3.0525	1.0497e-07	ENSMUSG00000114847	31598
chr6	114430610	114430890	-3.05243	7.09204e-05	ENSMUSG00000053004	0
chr6	32706660	32706893	-3.05152	1.08293e-05	ENSMUSG00000106873	44737
chr13	44218221	44218590	-3.04936	1.46105e-09	ENSMUSG00000113186	1735
chr9	60407374	60407735	-3.04918	5.95541e-09	ENSMUSG00000032289	0
chr19	15474735	15474960	-3.04868	1.35987e-06
chr19	44825329	44826139	-3.04779	7.33732e-21	ENSMUSG00000004231	0
chr6	55403703	55404069	-3.04519	1.76317e-06	ENSMUSG00000108228	0
chr11	68239681	68240277	-3.04493	1.32151e-09	ENSMUSG00000020902	0
chr18	25121379	25121600	-3.04406	2.07395e-05	ENSMUSG00000034295	0
chr6	6873956	6874733	-3.04356	1.57645e-33	ENSMUSG00000098326	2324
chr2	118438587	118438777	-3.04287	1.24702e-06	ENSMUSG00000005102	0
chr7	63280087	63280254	-3.04286	0.000540114
chr16	58499142	58499881	-3.04239	3.58448e-15	ENSMUSG00000022747	0
chr7	66630402	66630705	-3.04194	6.19814e-08	ENSMUSG00000109249	11255
chr1	189496467	189496663	-3.04179	2.826e-05
chr11	92211952	92212212	-3.04178	2.35012e-07
chr2	161166489	161167144	-3.04118	1.91682e-17	ENSMUSG00000067745	11921
chr4	42953660	42953907	-3.04079	4.96349e-12	ENSMUSG00000036052	0
chr3	138851503	138851924	-3.0405	1.17204e-09	ENSMUSG00000028152	0
chr3	69175414	69175678	-3.0404	4.64997e-05	ENSMUSG00000094763	18238
chr2	57267163	57267627	-3.04028	7.56494e-13	ENSMUSG00000026827	0
chr9	29833513	29833787	-3.04002	5.18482e-05	ENSMUSG00000059974	0
chr6	54704782	54705178	-3.03956	3.79593e-09	ENSMUSG00000038065	932
chr19	42237817	42238322	-3.03931	7.2572e-11	ENSMUSG00000042532	9253
chr6	135056965	135057209	-3.03838	1.54345e-10	ENSMUSG00000046733	8443
chr11	51319415	51319598	-3.03626	2.32629e-05	ENSMUSG00000063564	0
chr15	103010874	103011474	-3.03529	1.7434e-18	ENSMUSG00000022485	0	ENSMUSG00000001661	0
chr1	93079684	93080073	-3.03414	4.2487e-10	ENSMUSG00000014602	0
chr4	142770315	142770577	-3.03331	2.8368e-08	ENSMUSG00000110067	0
chr9	49765005	49765563	-3.0332	6.90988e-07	ENSMUSG00000039542	0
chr4	127430270	127430683	-3.03206	4.28929e-08	ENSMUSG00000079998	21473
chr11	24370530	24370811	-3.03103	2.622e-10
chr5	106172333	106172525	-3.03102	4.26293e-07	ENSMUSG00000105600	43127
chr11	12309582	12310151	-3.03024	9.53841e-13	ENSMUSG00000020173	0
chr7	140059690	140059867	-3.02984	3.7169e-09	ENSMUSG00000025468	10014
chr3	98025891	98026180	-3.02956	3.35769e-07	ENSMUSG00000027878	0
chr15	7088587	7089090	-3.02915	1.20005e-13	ENSMUSG00000054263	1525
chr11	32195787	32196483	-3.0269	1.25272e-19	ENSMUSG00000020279	0
chr9	102249618	102250026	-3.02664	2.14229e-08	ENSMUSG00000032537	0
chr18	68902663	68902904	-3.02639	1.59259e-06	ENSMUSG00000024546	0
chr1	119230714	119230963	-3.02592	0.000297812	ENSMUSG00000100767	11000
chr2	178184995	178185227	-3.02578	2.40689e-06	ENSMUSG00000027525	0
chr3	92623219	92623460	-3.02569	2.01953e-09	ENSMUSG00000086848	1560
chr6	137598218	137598580	-3.02508	1.18699e-05	ENSMUSG00000015766	0
chr2	137110165	137110847	-3.02491	1.55578e-17	ENSMUSG00000027276	0
chr11	108885549	108885783	-3.02418	3.44854e-06	ENSMUSG00000020728	24935
chr7	65082400	65082931	-3.02134	2.22173e-12	ENSMUSG00000030518	0
chr6	133972239	133972430	-3.02034	0.000484328	ENSMUSG00000107771	39831
chr10	21718279	21718514	-3.01938	7.03144e-07	ENSMUSG00000056716	10840
chr10	29099435	29099638	-3.01885	2.19176e-06	ENSMUSG00000056316	43645
chr9	30308188	30308623	-3.01796	1.91311e-11	ENSMUSG00000096018	16215
chr17	72286065	72286331	-3.01741	2.82022e-06	ENSMUSG00000055471	0
chr5	139432246	139432737	-3.01696	1.84862e-11	ENSMUSG00000053553	0
chr11	29768603	29768773	-3.01695	1.43287e-07	ENSMUSG00000044072	0
chr8	121359460	121359656	-3.01683	7.0398e-05	ENSMUSG00000092329	0
chr11	20442698	20442885	-3.01508	0.000820813	ENSMUSG00000083878	3528
chr12	33285454	33285817	-3.01474	1.93482e-09	ENSMUSG00000020564	0
chr11	103666106	103666594	-3.01431	3.97379e-12	ENSMUSG00000020946	10256
chr6	147145298	147145969	-3.01389	6.57511e-19	ENSMUSG00000080760	27513
chr11	80958022	80958297	-3.01293	2.65801e-05	ENSMUSG00000020704	0
chr11	36526009	36526223	-3.01289	0.0068963	ENSMUSG00000049336	0
chr19	56734103	56734352	-3.0121	0.00109968	ENSMUSG00000035283	991
chr1	155750639	155750940	-3.01113	4.83825e-06	ENSMUSG00000026468	0
chr8	34324436	34325538	-3.00952	2.55866e-26	ENSMUSG00000098046	1613
chr1	19901197	19901376	-3.00922	8.53289e-05
chr8	10721588	10721789	-3.00885	4.96091e-08	ENSMUSG00000109067	1698
chr5	81344374	81344678	-3.0074	3.62556e-19	ENSMUSG00000037605	0
chr6	84198120	84198345	-3.00696	7.73326e-06	ENSMUSG00000033788	0
chr3	56668819	56669158	-3.00576	1.11816e-06
chr17	62600220	62600453	-3.00363	0.00179425	ENSMUSG00000048915	3732
chr12	90132029	90132764	-3.00331	6.81069e-16	ENSMUSG00000066392	0
chr1	19981256	19981440	-3.0024	0.000107858
chr1	75909272	75909710	-3.00232	6.64859e-10
chr2	170858825	170859187	-3.0011	2.53595e-11	ENSMUSG00000027560	0
chr3	28740271	28740581	-2.99738	1.26289e-06	ENSMUSG00000091329	0
chr1	64853746	64854095	-2.99596	4.18794e-11	ENSMUSG00000051344	0
chr15	51349414	51350009	-2.99479	5.71784e-11	ENSMUSG00000115654	0
chr12	53636398	53636773	-2.99448	2.93798e-06	ENSMUSG00000021010	0
chr7	114904036	114904201	-2.99435	0.00113147	ENSMUSG00000046411	22759
chr9	42827955	42828225	-2.99301	1.23092e-07	ENSMUSG00000032017	0
chr19	14956525	14956689	-2.99261	4.24793e-05	ENSMUSG00000063586	2861
chr2	172937512	172937940	-2.9907	4.71065e-15	ENSMUSG00000008999	0
chr2	35250288	35250457	-2.99015	5.65307e-07	ENSMUSG00000026879	5924
chr10	126641566	126641880	-2.98997	2.61932e-07	ENSMUSG00000112208	22119
chr12	79718519	79719821	-2.98869	7.9418e-36	ENSMUSG00000059060	0
chr3	130961909	130962658	-2.98779	5.30895e-05	ENSMUSG00000106095	24573
chr4	141010602	141011080	-2.98638	7.37618e-11	ENSMUSG00000060572	0
chr14	25577530	25577961	-2.98596	3.44299e-13	ENSMUSG00000007817	0
chr17	73703178	73703348	-2.98513	0.000989363	ENSMUSG00000024064	0
chr3	107724780	107724991	-2.98484	6.55395e-07	ENSMUSG00000014599	16058
chr11	112976901	112977691	-2.98443	6.80082e-21
chr5	17707112	17707527	-2.98219	9.2958e-14	ENSMUSG00000028780	0
chr8	32135676	32135874	-2.98187	1.82478e-05	ENSMUSG00000062991	0
chr18	79912080	79912385	-2.98058	7.76324e-06	ENSMUSG00000117669	21948
chr7	100086330	100086580	-2.98018	1.81635e-05	ENSMUSG00000030726	0
chr7	70282201	70282469	-2.9798	1.23422e-05	ENSMUSG00000109097	0
chr4	108431048	108431683	-2.97874	1.52131e-19	ENSMUSG00000083255	19125
chr4	13909214	13909998	-2.97873	5.72112e-13	ENSMUSG00000086927	9957
chr13	43027520	43027814	-2.97791	5.6613e-11	ENSMUSG00000054728	0
chr14	25580217	25580651	-2.97727	3.98091e-11	ENSMUSG00000007817	0
chr5	43846181	43846580	-2.97726	5.3296e-09	ENSMUSG00000029082	2196
chr9	28084304	28084714	-2.97616	4.07666e-10	ENSMUSG00000062257	0
chr11	105293979	105294206	-2.97588	6.60667e-08	ENSMUSG00000020695	0
chr12	6919952	6920134	-2.97552	1.16267e-05	ENSMUSG00000111975	46625
chr3	159885298	159885623	-2.97414	2.17106e-10	ENSMUSG00000028173	0
chr5	127874394	127874758	-2.97392	4.17773e-06	ENSMUSG00000034310	0
chr14	49379969	49380272	-2.97387	0.000527878	ENSMUSG00000021852	0
chr10	26039360	26039754	-2.97275	1.52597e-11	ENSMUSG00000049420	0
chr12	15937827	15938075	-2.97185	1.16887e-05	ENSMUSG00000113739	38190
chr11	81280989	81281624	-2.97024	8.60422e-09	ENSMUSG00000020704	0
chr13	55860456	55860756	-2.96965	3.03278e-07	ENSMUSG00000114493	0
chr10	26687283	26687471	-2.96896	8.41988e-05	ENSMUSG00000111950	8104
chr12	5566113	5566478	-2.96852	3.7465e-10	ENSMUSG00000097977	23140
chr18	81099069	81099265	-2.96816	0.000478504	ENSMUSG00000118262	986
chr11	68223742	68224015	-2.96763	7.41826e-11	ENSMUSG00000020902	0
chr15	70713790	70714170	-2.96738	3.96215e-10	ENSMUSG00000116449	43884
chr18	83332504	83332716	-2.96734	2.53956e-06	ENSMUSG00000118333	6621
chr6	28853617	28853950	-2.96677	8.12559e-09	ENSMUSG00000001424	0
chr2	180359014	180359261	-2.96666	3.58603e-07	ENSMUSG00000084843	11231
chr15	58343346	58343800	-2.96633	1.9611e-07	ENSMUSG00000055114	0
chr12	5807934	5808538	-2.96631	1.04651e-12	ENSMUSG00000112404	0
chr1	39772342	39772947	-2.96592	2.91717e-20	ENSMUSG00000091937	31202
chr14	62626064	62626434	-2.96587	1.15873e-12	ENSMUSG00000096402	8529
chr6	63911273	63911447	-2.96546	6.15191e-08	ENSMUSG00000071424	0
chr1	131078540	131079258	-2.96482	1.61888e-26	ENSMUSG00000016528	0
chr13	11781178	11781522	-2.96314	4.5522e-12	ENSMUSG00000021313	0
chr4	124667736	124668552	-2.9623	3.83766e-34	ENSMUSG00000090125	7082
chr9	26060484	26060986	-2.96078	2.09665e-07	ENSMUSG00000111240	27006
chr16	39326531	39326880	-2.96001	6.53049e-05
chr2	6506173	6506608	-2.95844	0.00506648	ENSMUSG00000102599	23064
chr1	108181460	108181797	-2.95722	1.17562e-06
chr6	128386673	128386987	-2.95617	1.24025e-10	ENSMUSG00000108011	0	ENSMUSG00000085739	0
chr10	64992796	64993133	-2.95608	1.77452e-07	ENSMUSG00000060843	0
chr11	81926371	81926761	-2.95544	1.52976e-11	ENSMUSG00000020704	0
chr10	130282004	130282348	-2.95486	3.9049e-07	ENSMUSG00000048015	1765
chr6	84594744	84594933	-2.95378	1.17044e-09	ENSMUSG00000063415	837
chr2	113595445	113595946	-2.95196	3.03783e-14	ENSMUSG00000044042	0
chr16	44687196	44687699	-2.95192	7.16516e-18	ENSMUSG00000036208	36603
chr3	69440790	69441084	-2.95149	8.65571e-08	ENSMUSG00000027784	0
chr6	72222068	72222905	-2.95136	4.4632e-23	ENSMUSG00000037621	0
chr11	109520997	109521458	-2.95088	3.92294e-11	ENSMUSG00000020604	0
chr1	167065583	167065937	-2.95043	7.93513e-10	ENSMUSG00000060568	0
chr11	72417237	72418167	-2.95042	1.02398e-25	ENSMUSG00000045667	5525
chr8	25070376	25070775	-2.94975	5.07798e-15	ENSMUSG00000031557	0
chr1	55700813	55701005	-2.94952	6.24858e-06	ENSMUSG00000038349	0
chr12	9132663	9133166	-2.94935	2.65494e-14
chr13	34311331	34311540	-2.94926	0.000759116	ENSMUSG00000038267	0
chr4	34991942	34992264	-2.94902	5.74704e-14	ENSMUSG00000073910	0
chr5	144645399	144646074	-2.94887	3.96102e-20
chr1	157892358	157892818	-2.94877	3.41689e-09	ENSMUSG00000102789	47568
chr18	5414144	5414807	-2.94857	3.77389e-10	ENSMUSG00000117617	43663
chr10	66640846	66641253	-2.94725	6.06422e-07	ENSMUSG00000101338	0
chr7	89226687	89226961	-2.94674	2.45751e-06	ENSMUSG00000039428	0
chr4	65299523	65299861	-2.94665	5.16796e-06	ENSMUSG00000028370	0
chr5	98172947	98173165	-2.94656	2.993e-05	ENSMUSG00000035456	0
chr3	135313001	135313338	-2.94577	2.52386e-11	ENSMUSG00000037994	0
chr13	51228988	51229761	-2.94514	8.13316e-36	ENSMUSG00000113521	22878
chr5	38576113	38576425	-2.94395	2.27598e-08	ENSMUSG00000086422	685
chr4	46084530	46084814	-2.94391	5.99727e-06	ENSMUSG00000028328	0
chr4	144949543	144950152	-2.94391	2.31434e-10	ENSMUSG00000103911	7004
chr9	60835419	60835716	-2.9432	2.39536e-05	ENSMUSG00000034485	0	ENSMUSG00000052143	0
chr6	23280310	23281671	-2.94318	1.69377e-13	ENSMUSG00000017978	0
chr15	76432524	76433276	-2.94285	2.88996e-22	ENSMUSG00000022558	0	ENSMUSG00000099260	0
chr11	96177589	96178433	-2.94262	2.14245e-14	ENSMUSG00000086337	0
chr11	63785245	63785649	-2.94218	1.84488e-07	ENSMUSG00000083142	31371
chr5	132974798	132975211	-2.94155	7.7887e-07
chr10	70686548	70686905	-2.94123	9.18873e-17	ENSMUSG00000112607	28024
chr5	17900523	17901128	-2.94008	1.64649e-17	ENSMUSG00000002944	11723
chr8	12234199	12234386	-2.93971	9.33513e-07	ENSMUSG00000074473	44434
chr12	81141287	81141732	-2.93898	4.98523e-08	ENSMUSG00000021136	0
chr4	145104872	145105400	-2.93898	6.3335e-22	ENSMUSG00000020220	0
chr9	115661928	115662225	-2.93817	7.05623e-13	ENSMUSG00000111398	3690
chr4	71765150	71765480	-2.93796	3.21813e-09	ENSMUSG00000066141	7186
chr4	136811656	136811889	-2.93784	4.21989e-11	ENSMUSG00000028664	0
chr9	100266965	100267474	-2.93627	2.79869e-06
chr18	60901814	60902145	-2.93568	4.38058e-13	ENSMUSG00000036412	9636
chr5	3704175	3704462	-2.93493	1.4185e-12	ENSMUSG00000040351	0
chr18	76809525	76810190	-2.93343	1.91202e-11	ENSMUSG00000091519	46216
chr14	33471356	33471787	-2.93282	0.000613336	ENSMUSG00000108841	0
chr11	50777799	50778146	-2.93251	2.16558e-09	ENSMUSG00000036545	0
chr18	34698431	34698806	-2.93204	1.61954e-06	ENSMUSG00000024366	0
chr17	85631084	85631518	-2.93027	6.11025e-09	ENSMUSG00000038805	1783
chr4	142246624	142246963	-2.93017	2.81522e-09	ENSMUSG00000040606	7224
chr2	151767065	151767254	-2.92966	0.000298518	ENSMUSG00000086800	17088
chr5	126765060	126765655	-2.9295	1.93828e-31	ENSMUSG00000105673	28809
chr17	67908301	67908501	-2.92791	3.05608e-05	ENSMUSG00000024043	0
chr9	45657209	45657424	-2.92729	2.37344e-05	ENSMUSG00000032087	0
chr2	27078069	27078452	-2.92446	6.78881e-09	ENSMUSG00000036040	928
chr9	91885339	91885535	-2.92441	4.05124e-07	ENSMUSG00000109896	37130
chr6	91191582	91191776	-2.92392	9.10638e-07	ENSMUSG00000107397	15441
chr6	30616454	30617469	-2.92388	1.94407e-20	ENSMUSG00000029788	0
chr4	103410211	103410766	-2.92231	2.40432e-21	ENSMUSG00000086136	0
chr6	65644104	65644524	-2.92062	1.06721e-11	ENSMUSG00000044162	10065
chr11	110477973	110478282	-2.92059	4.78285e-05	ENSMUSG00000020623	0
chr9	41334780	41335166	-2.92	2.28845e-09	ENSMUSG00000074415	0
chr8	78363329	78363692	-2.91944	1.2685e-08	ENSMUSG00000037101	0
chr3	94649142	94649674	-2.91858	4.5495e-13	ENSMUSG00000005968	0
chr2	161705616	161705971	-2.91777	3.17869e-12	ENSMUSG00000053141	0
chr2	139924998	139925339	-2.9171	5.34763e-07	ENSMUSG00000039033	0
chr11	62631088	62631387	-2.91621	9.36642e-10	ENSMUSG00000046417	0
chr13	59941268	59941550	-2.91569	0.000419039	ENSMUSG00000114308	20929
chr9	27229028	27229295	-2.9155	0.000886938	ENSMUSG00000110836	25731
chr11	24127882	24128268	-2.91499	4.70828e-08	ENSMUSG00000000861	0
chr14	28417235	28417587	-2.91475	4.04248e-06	ENSMUSG00000040640	0	ENSMUSG00000114503	0
chr4	10550867	10551255	-2.91464	2.79862e-10	ENSMUSG00000086080	0
chr18	53469259	53469761	-2.91447	1.97001e-17	ENSMUSG00000069378	0
chr5	52616580	52616846	-2.91391	6.26435e-07	ENSMUSG00000052295	0
chr2	165077100	165077279	-2.91366	2.77175e-07	ENSMUSG00000078935	1415
chr2	79038528	79039025	-2.91345	6.56292e-10	ENSMUSG00000102286	0	ENSMUSG00000080984	0
chr18	23675741	23676002	-2.91279	0.000837148	ENSMUSG00000024302	16027
chr1	75841663	75841919	-2.91243	4.6162e-05
chr2	53517691	53517948	-2.91242	0.000104655	ENSMUSG00000080716	33979
chr5	142023329	142023594	-2.9103	2.51102e-05	ENSMUSG00000039683	0
chr10	79900727	79901614	-2.91018	1.31601e-41	ENSMUSG00000013833	0
chr7	96089611	96090299	-2.90885	1.8797e-13
chr17	28197280	28197944	-2.90868	6.67566e-14	ENSMUSG00000024220	0
chr7	109309865	109310053	-2.90754	0.00072548	ENSMUSG00000031027	0
chr15	27783569	27784022	-2.90626	3.14852e-14	ENSMUSG00000022263	0
chr11	33662087	33662466	-2.90576	1.30085e-11	ENSMUSG00000053519	0
chr9	48140589	48141176	-2.90518	1.88794e-10	ENSMUSG00000110924	0
chr1	109610811	109611351	-2.90506	9.98536e-09	ENSMUSG00000089037	11658
chr4	75855740	75855933	-2.90479	1.96077e-05	ENSMUSG00000084253	395
chr16	79394352	79394816	-2.90378	7.89814e-13
chr9	29864902	29865525	-2.90292	4.0857e-13	ENSMUSG00000059974	0
chr4	33735641	33735964	-2.90272	1.12937e-05
chr12	88820260	88820897	-2.90254	2.7919e-10	ENSMUSG00000066392	0
chr18	40474594	40474964	-2.90213	4.20674e-07	ENSMUSG00000051401	0
chr13	71248627	71249079	-2.90011	1.07439e-08
chr13	53501833	53502056	-2.89955	8.13586e-05	ENSMUSG00000113834	1551
chr4	131037465	131037640	-2.89875	0.00101464	ENSMUSG00000086262	26992
chr4	124965077	124965671	-2.89872	4.47831e-18	ENSMUSG00000087011	0
chr1	114528461	114529082	-2.89805	1.20397e-16
chr10	42633084	42633493	-2.89779	8.7129e-10	ENSMUSG00000038280	0
chr1	33589740	33590155	-2.89745	7.09187e-08	ENSMUSG00000026134	0
chr5	133073411	133073674	-2.89745	4.3539e-05
chr2	180854507	180855264	-2.89738	9.60399e-34	ENSMUSG00000086166	0
chr3	155027126	155027453	-2.89699	5.92291e-08	ENSMUSG00000040086	0
chr15	30512714	30512987	-2.89501	0.00102917	ENSMUSG00000022240	0
chr16	43407830	43408038	-2.89288	0.000226648	ENSMUSG00000022708	0
chr5	111349133	111349316	-2.89235	0.00743053	ENSMUSG00000050017	0
chr1	119021089	119021395	-2.89221	4.60018e-07	ENSMUSG00000048402	0
chr1	73744420	73745275	-2.89108	1.26485e-26	ENSMUSG00000100301	0
chr15	71530499	71530670	-2.89026	3.04124e-06	ENSMUSG00000036800	0
chr3	127463571	127464557	-2.88978	5.18003e-14	ENSMUSG00000032826	0
chr1	176989207	176989559	-2.88949	2.10473e-08	ENSMUSG00000026504	0
chr19	32969576	32969779	-2.88926	0.000319304	ENSMUSG00000084512	172
chr4	71484930	71485458	-2.88912	3.65822e-06
chr19	59388724	59389107	-2.88756	3.78911e-05	ENSMUSG00000110210	678
chr15	78832575	78833024	-2.88695	1.53092e-10	ENSMUSG00000049521	9601
chr10	98782064	98782274	-2.8864	0.00011953
chr19	41716150	41716676	-2.88628	1.06621e-13	ENSMUSG00000025020	0
chr14	80139250	80139713	-2.88593	3.53193e-07
chr14	43521330	43521526	-2.88588	0.00030196	ENSMUSG00000114986	4124
chr7	92984788	92985552	-2.88574	2.45798e-13	ENSMUSG00000108994	0
chr6	54554339	54554855	-2.88415	2.53088e-24	ENSMUSG00000019124	0
chr1	190131503	190131874	-2.88301	4.49686e-08	ENSMUSG00000010175	0
chr1	168417583	168417876	-2.88268	1.11223e-08	ENSMUSG00000052534	0
chr12	4139207	4140102	-2.88266	8.10211e-15	ENSMUSG00000020654	0
chr13	64910146	64910836	-2.88133	2.76851e-09	ENSMUSG00000114179	3137
chr11	117890673	117890904	-2.88059	2.82274e-07	ENSMUSG00000085434	3258
chr4	32351311	32351521	-2.88046	1.80246e-06	ENSMUSG00000040270	0
chr2	123079703	123079900	-2.88044	0.00119424
chr14	122717015	122717249	-2.88023	0.00526799	ENSMUSG00000041650	0
chr3	17178079	17178290	-2.87977	0.00024423
chr4	4496068	4496702	-2.87886	1.08398e-14	ENSMUSG00000085155	31503
chr17	62853163	62854042	-2.8787	1.35354e-19	ENSMUSG00000048915	0
chr17	17436784	17437313	-2.87834	6.59888e-07	ENSMUSG00000047786	0
chr7	73386587	73386992	-2.87813	3.18325e-13	ENSMUSG00000070509	0
chr2	142334626	142335969	-2.87762	4.34094e-40	ENSMUSG00000068205	0
chr3	119333532	119334116	-2.87665	2.86837e-07	ENSMUSG00000033308	0
chr4	150606075	150606652	-2.87628	7.30344e-08	ENSMUSG00000039852	0
chr13	97892904	97893261	-2.87455	1.59186e-05	ENSMUSG00000021662	6209
chrX	7200976	7201195	-2.87413	0.00106181	ENSMUSG00000004317	0
chr8	89288974	89289139	-2.87402	8.90859e-05
chr13	73034353	73034735	-2.87351	7.85386e-07
chr1	61397854	61398124	-2.87324	8.41173e-06	ENSMUSG00000085447	1951
chr2	158606712	158606946	-2.87307	9.74186e-07	ENSMUSG00000086496	0
chr18	52749851	52750068	-2.87182	0.000112016	ENSMUSG00000024534	17642
chr4	6679394	6679756	-2.87095	0.000298716	ENSMUSG00000041272	6598
chr16	34934457	34934698	-2.87085	2.22614e-05	ENSMUSG00000022836	0
chr4	27988066	27988386	-2.87025	7.83038e-08	ENSMUSG00000080175	8198
chr1	182383194	182383806	-2.86952	7.00186e-15	ENSMUSG00000097260	8738
chr7	49504465	49505473	-2.86942	2.20168e-25	ENSMUSG00000052512	0
chr6	138672777	138673088	-2.86741	1.20281e-05	ENSMUSG00000046717	14234
chr12	33927939	33928544	-2.86733	6.76563e-06	ENSMUSG00000114082	0	ENSMUSG00000046518	0
chr12	5217773	5218003	-2.86717	1.51298e-08	ENSMUSG00000020627	0
chr6	27745830	27746412	-2.8656	1.59849e-09	ENSMUSG00000024211	0
chr12	86600246	86600438	-2.86454	0.00029313
chr18	55127085	55127275	-2.86453	1.15408e-06	ENSMUSG00000104521	16300
chr9	86829121	86829339	-2.8641	8.34067e-06	ENSMUSG00000033419	0
chr8	15390396	15390577	-2.86363	3.18916e-08	ENSMUSG00000109748	7968
chr12	108905793	108906116	-2.86239	4.57536e-09	ENSMUSG00000040877	0
chr12	86091363	86091698	-2.86183	4.72708e-07	ENSMUSG00000007867	0
chr18	50062699	50063012	-2.86156	6.31247e-07	ENSMUSG00000062210	0
chr5	9622833	9623326	-2.85992	4.62066e-11	ENSMUSG00000003974	0
chr1	52713148	52713399	-2.85939	7.96645e-05	ENSMUSG00000041439	0
chr16	89738848	89739319	-2.85884	2.48003e-10	ENSMUSG00000002489	47793
chr13	42189585	42189883	-2.85877	1.45771e-05	ENSMUSG00000021366	0
chr3	108158514	108158879	-2.85848	2.44407e-08	ENSMUSG00000046793	3633
chr11	35498051	35498466	-2.85823	8.23091e-09	ENSMUSG00000056427	0
chr18	75690140	75690570	-2.85823	4.48311e-14	ENSMUSG00000052928	0
chr11	52820433	52820813	-2.85741	2.98998e-10	ENSMUSG00000036264	0
chrX	59178968	59179668	-2.85369	3.47577e-09	ENSMUSG00000031137	0
chr1	33378804	33379031	-2.8536	1.09302e-08	ENSMUSG00000101612	5220
chr4	151517381	151517609	-2.85332	7.19741e-05	ENSMUSG00000014592	0
chr2	33205905	33206222	-2.85262	1.51319e-07	ENSMUSG00000038831	0
chr12	8402140	8402394	-2.85249	1.55764e-08	ENSMUSG00000112452	1785
chr12	12725648	12726296	-2.85244	3.71752e-13	ENSMUSG00000113009	0
chr9	107697287	107698829	-2.85231	7.17373e-39	ENSMUSG00000034684	0
chr11	76268049	76268871	-2.85202	3.63158e-22	ENSMUSG00000020844	0
chr1	134713579	134713951	-2.85088	1.28927e-11	ENSMUSG00000026452	0
chr7	73191626	73192381	-2.85007	1.8159e-17	ENSMUSG00000108778	2181
chr17	25795728	25796346	-2.84941	3.6464e-24	ENSMUSG00000002274	0
chr3	85601973	85602296	-2.84882	2.76771e-10	ENSMUSG00000102805	0	ENSMUSG00000028085	0
chr19	50822690	50822893	-2.8482	0.00210186	ENSMUSG00000089094	10331
chr13	95498383	95498562	-2.84617	0.000316788	ENSMUSG00000021678	13171
chr2	31858547	31859163	-2.84581	7.17296e-10	ENSMUSG00000026841	12543
chr1	194662991	194663297	-2.84513	1.60293e-11	ENSMUSG00000026640	0
chr7	139528497	139529321	-2.84497	2.34689e-33	ENSMUSG00000025477	0
chr11	113174041	113174400	-2.84442	2.49727e-10	ENSMUSG00000087259	0
chr2	154714664	154714961	-2.84437	3.15282e-05	ENSMUSG00000083975	943
chr14	51105062	51105243	-2.84304	0.00514875	ENSMUSG00000021876	0
chr13	72497671	72497992	-2.84195	0.000181981	ENSMUSG00000113858	25103
chr3	50905451	50905770	-2.84069	1.17869e-05	ENSMUSG00000102614	13118
chr11	40573618	40574115	-2.83987	8.52861e-10	ENSMUSG00000082390	3094
chr14	17811056	17811225	-2.83963	0.000306727	ENSMUSG00000021779	0
chr2	49611275	49611521	-2.83934	0.000258098	ENSMUSG00000026764	7778
chr10	84793527	84793717	-2.83872	3.84683e-06	ENSMUSG00000020037	0
chr17	27401139	27401540	-2.83854	7.2413e-14	ENSMUSG00000116970	1919
chr18	75895971	75896526	-2.83852	1.5728e-09	ENSMUSG00000044646	0
chr14	58500088	58500561	-2.836	4.2844e-10
chr2	24416579	24417257	-2.83526	7.12575e-10	ENSMUSG00000026979	1626
chr17	72551504	72551851	-2.83518	1.06756e-06	ENSMUSG00000055471	0
chr2	126015479	126016024	-2.83439	4.30614e-08	ENSMUSG00000027209	0
chr13	48316831	48317039	-2.83261	3.81527e-05	ENSMUSG00000114881	2581
chr13	18281000	18281382	-2.83251	5.37784e-07	ENSMUSG00000009734	0
chr4	139811156	139811343	-2.83219	2.16804e-09	ENSMUSG00000028736	0
chr7	118054853	118055262	-2.83175	1.05776e-09	ENSMUSG00000008683	49111
chr1	172359213	172359695	-2.83068	2.17826e-06	ENSMUSG00000044708	0
chr16	58532440	58532784	-2.8306	2.32014e-07	ENSMUSG00000022747	8198
chr9	26470845	26471621	-2.8304	3.78326e-10	ENSMUSG00000111066	47865
chr11	120947863	120948123	-2.82983	1.61232e-14	ENSMUSG00000025161	358
chr17	29736546	29736755	-2.82864	2.68975e-06	ENSMUSG00000117434	17394
chr11	102610428	102611746	-2.82818	1.07223e-19	ENSMUSG00000050288	2371
chr9	76024162	76024507	-2.82792	3.03989e-05	ENSMUSG00000007908	0
chr3	105529757	105530156	-2.8276	1.25424e-13	ENSMUSG00000040896	0
chr17	5660364	5660742	-2.82683	9.99025e-11	ENSMUSG00000034265	0
chr8	25368285	25369066	-2.82608	8.81141e-18	ENSMUSG00000110172	29955
chr17	62728673	62728995	-2.8236	9.70884e-07	ENSMUSG00000048915	0
chr5	106284905	106285460	-2.82307	1.81167e-05	ENSMUSG00000106669	11841
chr1	33976989	33977188	-2.82259	0.00444713	ENSMUSG00000026131	0
chr7	101534463	101534714	-2.82166	1.57628e-05	ENSMUSG00000110301	0
chr7	109191155	109192248	-2.82144	8.87386e-15	ENSMUSG00000036111	15949
chr5	128204025	128204521	-2.81969	1.97405e-10	ENSMUSG00000034310	0
chr9	85496655	85497088	-2.81951	1.72014e-07	ENSMUSG00000110956	22406
chr1	194798428	194798833	-2.81944	1.26872e-10	ENSMUSG00000026640	0
chr14	5838793	5838962	-2.81942	0.0016507	ENSMUSG00000090512	8465
chrX	7639733	7639926	-2.81921	0.00138675	ENSMUSG00000031144	0
chr10	49017630	49017874	-2.81836	3.61738e-06
chr7	142470893	142471175	-2.81735	1.05463e-11	ENSMUSG00000018819	0
chr3	82308650	82308884	-2.81647	3.52285e-08	ENSMUSG00000033900	49161
chr2	94289051	94289573	-2.81564	6.17063e-29	ENSMUSG00000027194	11195
chr10	29897946	29898144	-2.81559	2.82945e-05
chr7	53827876	53828091	-2.81513	1.36228e-05
chr7	89796344	89797017	-2.81495	3.42196e-11	ENSMUSG00000030621	0
chr1	187265754	187266196	-2.81481	7.75594e-07	ENSMUSG00000039210	0
chr14	48738226	48738577	-2.81449	1.89455e-14	ENSMUSG00000098682	0	ENSMUSG00000115579	0
chr7	62392284	62392667	-2.81388	9.37265e-06	ENSMUSG00000108986	0
chr3	33610522	33610791	-2.81312	5.33198e-07	ENSMUSG00000103423	10818
chr7	74361001	74361186	-2.81169	5.01407e-05	ENSMUSG00000025790	0
chr19	12493930	12494202	-2.81144	1.59816e-08	ENSMUSG00000039982	0
chr11	77933919	77934636	-2.81079	4.88472e-38	ENSMUSG00000000632	0
chr1	120615740	120616168	-2.81077	3.59353e-06	ENSMUSG00000099957	5573
chr19	50559380	50559545	-2.81048	4.82055e-05	ENSMUSG00000043531	0
chr12	9280611	9280898	-2.81	0.00120523
chr14	62602557	62602813	-2.80927	4.12589e-05	ENSMUSG00000035184	0
chr19	25161456	25161645	-2.80919	0.00127919	ENSMUSG00000052085	0
chr4	14533991	14534283	-2.80795	3.77461e-08	ENSMUSG00000040569	0
chr16	33605909	33606375	-2.80679	1.78302e-09	ENSMUSG00000035506	0
chrX	51911558	51911789	-2.80623	0.00515671
chr11	47156901	47157274	-2.80605	5.41224e-07	ENSMUSG00000020354	0
chr12	27497007	27497411	-2.80581	2.19973e-05
chr10	123678371	123678913	-2.80519	3.70937e-19	ENSMUSG00000044071	0
chr5	143009520	143010337	-2.80499	2.62892e-15	ENSMUSG00000045078	0
chr7	89856488	89856979	-2.80349	1.72079e-11	ENSMUSG00000030621	2130
chr14	71603755	71603984	-2.80196	0.000170555
chr7	135392960	135393335	-2.80151	1.26567e-07	ENSMUSG00000073803	3001
chr3	99261352	99261654	-2.80052	6.0823e-06	ENSMUSG00000027868	0
chr19	20837535	20837717	-2.79967	1.66575e-05	ENSMUSG00000024749	0
chr4	130273795	130274175	-2.79804	2.62878e-06	ENSMUSG00000023232	0
chr13	70020105	70020707	-2.79713	4.08859e-14	ENSMUSG00000099639	0
chr12	44403785	44404061	-2.79601	2.34202e-07	ENSMUSG00000020598	0
chr15	32944159	32944551	-2.79596	2.81109e-09	ENSMUSG00000022261	0
chr1	36745711	36745962	-2.79536	6.1305e-05	ENSMUSG00000102416	0
chr2	105674151	105674336	-2.79527	2.23788e-07	ENSMUSG00000027168	0
chr13	37373227	37373406	-2.79403	0.000594352	ENSMUSG00000021423	0
chr3	143609750	143609928	-2.79379	2.04294e-06	ENSMUSG00000105511	0
chr8	49441395	49441568	-2.79189	0.000486622	ENSMUSG00000031559	0
chr4	107138803	107139594	-2.79162	2.31348e-13	ENSMUSG00000028619	0
chr5	116569727	116570276	-2.78991	3.47222e-15	ENSMUSG00000063919	0
chr13	54994732	54994905	-2.78956	3.35811e-06	ENSMUSG00000025876	0
chr16	6267168	6267365	-2.78954	2.94711e-05	ENSMUSG00000008658	0
chr6	142307371	142307808	-2.78953	7.8936e-08	ENSMUSG00000063975	0
chr6	30805450	30805691	-2.7889	0.000158328	ENSMUSG00000025607	0
chr7	130838021	130838411	-2.78879	2.86185e-11	ENSMUSG00000030849	0
chr17	83927709	83928120	-2.78853	1.94203e-07	ENSMUSG00000117442	6104
chr3	105714151	105714405	-2.78751	4.80563e-07	ENSMUSG00000048458	0
chr9	72903131	72903492	-2.78729	0.000336688	ENSMUSG00000036030	0
chr7	49070952	49071670	-2.78727	7.40338e-27	ENSMUSG00000052512	0
chr12	104821933	104822179	-2.78414	3.63708e-05	ENSMUSG00000021097	0
chr6	92883357	92883783	-2.78332	1.14961e-06	ENSMUSG00000030022	0	ENSMUSG00000079462	0
chr12	86379780	86379956	-2.78311	0.000203285	ENSMUSG00000021255	0
chr3	143866552	143866947	-2.7819	5.78392e-09	ENSMUSG00000105492	6049
chr3	130064743	130065022	-2.78184	3.72143e-08	ENSMUSG00000001052	3191
chr3	38433431	38434211	-2.78182	1.05578e-11	ENSMUSG00000105516	0
chr6	121026149	121026455	-2.78136	6.37506e-08	ENSMUSG00000051586	0
chr2	68301995	68302326	-2.78134	2.89631e-05	ENSMUSG00000027030	0
chr4	70365196	70365670	-2.77857	4.53774e-07	ENSMUSG00000039298	0
chr6	85265069	85265509	-2.77846	5.17363e-09	ENSMUSG00000033720	0
chr18	13591599	13592100	-2.77844	6.49171e-14	ENSMUSG00000117608	0
chr2	113538315	113538560	-2.77808	8.41809e-06	ENSMUSG00000044042	0
chr1	81562749	81563022	-2.77792	4.46173e-05	ENSMUSG00000101986	5267
chr15	13686061	13686367	-2.77728	4.31371e-07	ENSMUSG00000115081	27606
chr5	77488119	77488479	-2.77551	1.3657e-06	ENSMUSG00000106985	0
chr10	51153581	51153963	-2.77469	1.92306e-11	ENSMUSG00000084449	28337
chr12	52389649	52389860	-2.774	0.000117487	ENSMUSG00000112139	11500
chr6	129522346	129522746	-2.77178	7.03024e-09	ENSMUSG00000108290	0
chr10	91723142	91723347	-2.77128	5.07565e-05
chr3	120011779	120012096	-2.77122	0.000173076	ENSMUSG00000104726	42242
chr12	52698527	52698754	-2.7712	0.00234343	ENSMUSG00000061603	630
chr13	15487348	15487544	-2.77092	2.35635e-05	ENSMUSG00000021318	0
chrX	38252021	38252216	-2.77069	0.00284377	ENSMUSG00000036502	0
chr16	3916987	3917268	-2.77049	6.50167e-06	ENSMUSG00000093575	0	ENSMUSG00000014232	0
chr4	107979591	107979783	-2.77005	2.15954e-07	ENSMUSG00000008932	0
chr5	126036846	126037089	-2.76845	1.18141e-07	ENSMUSG00000105189	10374
chr4	65476210	65476380	-2.76757	0.00193826	ENSMUSG00000028373	0
chr13	25186592	25187581	-2.76661	1.37553e-15	ENSMUSG00000035910	0
chr15	80505226	80505594	-2.76656	4.27805e-07	ENSMUSG00000050439	0
chr6	112509783	112510013	-2.76532	4.75537e-05	ENSMUSG00000099205	3435
chr2	162663080	162663372	-2.76503	5.19757e-05	ENSMUSG00000054457	0
chr1	91492817	91493316	-2.7647	6.73947e-14	ENSMUSG00000034292	1332
chr13	108997556	108997965	-2.76446	8.68475e-09	ENSMUSG00000021699	0
chr11	108034353	108034689	-2.76365	1.43206e-11	ENSMUSG00000050965	0
chr2	49633319	49633559	-2.76237	8.74287e-05	ENSMUSG00000026764	0
chr10	118961730	118961999	-2.76215	3.23219e-07	ENSMUSG00000112854	34588
chr11	6677634	6677928	-2.76206	0.0012733	ENSMUSG00000041046	160
chr6	95574850	95575126	-2.76191	1.32372e-07	ENSMUSG00000061838	0
chr4	128241374	128242175	-2.76184	6.9181e-20	ENSMUSG00000028804	0
chr8	46963783	46964261	-2.75989	5.80743e-07	ENSMUSG00000109759	14985
chr5	106322693	106323118	-2.75911	5.24437e-08	ENSMUSG00000105508	0
chr13	28942065	28942557	-2.75799	1.13828e-13	ENSMUSG00000076431	6363
chr6	135917978	135918464	-2.75749	1.06861e-05	ENSMUSG00000030209	0
chr18	63207901	63208116	-2.75684	0.000103338	ENSMUSG00000041482	0
chr14	22812929	22813184	-2.7567	1.05548e-06	ENSMUSG00000063458	0
chr5	135800737	135801258	-2.75664	7.68326e-16	ENSMUSG00000039860	5633
chr6	134293977	134294423	-2.75644	5.31481e-12	ENSMUSG00000107666	14529
chr1	44591375	44592113	-2.75623	8.93263e-12	ENSMUSG00000056870	0
chr16	25675128	25675786	-2.75621	5.52613e-18	ENSMUSG00000022510	7978
chr18	58124913	58125552	-2.75501	4.70156e-12	ENSMUSG00000024598	0
chr5	77122316	77123127	-2.75431	8.73057e-26	ENSMUSG00000085858	0
chr10	84889063	84889321	-2.75427	0.0001542	ENSMUSG00000020037	0
chr2	33631237	33631425	-2.75366	0.000674966	ENSMUSG00000038765	0
chr7	46881676	46881892	-2.75337	0.00450427	ENSMUSG00000030851	3535
chr5	106451747	106452164	-2.7533	1.86933e-10	ENSMUSG00000034384	360
chr17	85549754	85549947	-2.75323	0.000496121	ENSMUSG00000117344	7052
chr6	140288850	140289154	-2.75316	5.13674e-07	ENSMUSG00000107572	6310
chr5	139848060	139848335	-2.75306	2.15361e-07	ENSMUSG00000064694	2811
chr12	79846447	79847088	-2.75263	1.01372e-16	ENSMUSG00000059060	31758
chr11	61016844	61017535	-2.75244	8.46429e-20	ENSMUSG00000042529	5030
chr10	92242924	92243181	-2.75218	9.13844e-07	ENSMUSG00000098040	0
chrX	160340137	160340308	-2.75182	0.00383528	ENSMUSG00000081536	5019
chr4	125843558	125843836	-2.75169	2.46029e-07	ENSMUSG00000085562	44016
chr4	63389157	63389516	-2.75166	2.21217e-09	ENSMUSG00000039158	0	ENSMUSG00000086953	0
chr6	93094812	93095354	-2.75142	2.07442e-12	ENSMUSG00000097462	0
chr13	29014933	29015118	-2.75138	4.97238e-06	ENSMUSG00000086363	0
chr3	148662972	148663642	-2.74988	6.38685e-09	ENSMUSG00000105934	9398
chr7	46986762	46987022	-2.74972	0.00130922	ENSMUSG00000056509	0
chr2	163190006	163190338	-2.74928	6.023e-10	ENSMUSG00000074607	12788
chr1	163309588	163310039	-2.7491	7.79868e-09	ENSMUSG00000026586	0
chr17	47333579	47334033	-2.74896	6.11415e-08	ENSMUSG00000064043	0
chr1	158552013	158552254	-2.74881	0.000565575	ENSMUSG00000026587	0	ENSMUSG00000103971	0
chr4	130836354	130836727	-2.74835	1.43147e-09	ENSMUSG00000025743	10036
chr7	24954075	24954327	-2.74815	1.10101e-06	ENSMUSG00000108675	591
chr3	20145684	20145960	-2.74763	8.47881e-07	ENSMUSG00000019528	0
chr12	98477800	98477991	-2.74688	0.00262629	ENSMUSG00000033854	0
chr17	75751259	75751591	-2.7462	1.53661e-05
chr1	78147000	78147238	-2.74565	0.000458911	ENSMUSG00000004872	0
chr18	82496986	82497260	-2.74545	3.50209e-07	ENSMUSG00000041607	0
chr7	64654856	64655202	-2.74543	0.000168548	ENSMUSG00000030519	0
chr11	114040339	114041118	-2.74519	4.26774e-20	ENSMUSG00000041592	0
chr4	26221260	26221645	-2.74411	4.18582e-08
chr13	94979139	94979364	-2.74221	1.75096e-07	ENSMUSG00000042015	0
chr1	97929554	97929897	-2.74112	3.67754e-07	ENSMUSG00000026335	0
chr6	28855271	28855661	-2.74097	9.58765e-13	ENSMUSG00000001424	0
chr4	114382778	114383038	-2.74094	9.4238e-05	ENSMUSG00000070867	23687
chr11	7182497	7182915	-2.73954	7.23918e-11	ENSMUSG00000087512	239
chr17	86379468	86380090	-2.73947	3.92387e-15	ENSMUSG00000045038	0
chr9	63668792	63669041	-2.73923	9.91559e-05	ENSMUSG00000032402	0
chr8	45507643	45508198	-2.73801	6.98133e-13	ENSMUSG00000031626	0
chr1	131723233	131723662	-2.73731	2.73033e-08	ENSMUSG00000052688	7795
chr2	119174126	119174711	-2.73703	4.81884e-12	ENSMUSG00000034278	0	ENSMUSG00000055926	0
chr6	32605717	32605983	-2.73675	6.28782e-07	ENSMUSG00000084386	4137
chr2	165665144	165665716	-2.73661	4.21427e-07	ENSMUSG00000017897	0
chr5	122390458	122390746	-2.73619	0.000823117	ENSMUSG00000029465	1133
chr13	92027785	92028041	-2.7359	0.00307989	ENSMUSG00000021708	0
chr16	35459786	35460095	-2.73509	8.15911e-08	ENSMUSG00000022844	0
chr11	80316178	80316765	-2.73491	6.54109e-11	ENSMUSG00000017692	0
chr19	19977683	19978022	-2.73464	9.16139e-05	ENSMUSG00000118150	27968
chr6	115986851	115987073	-2.73264	1.07175e-06	ENSMUSG00000030123	0
chr2	141057169	141057372	-2.73258	3.28995e-05	ENSMUSG00000068205	0
chr4	149496476	149496908	-2.73232	1.51672e-08	ENSMUSG00000028990	0
chr12	118650694	118651114	-2.73124	7.26872e-14	ENSMUSG00000114034	47615
chr1	117087230	117087425	-2.73082	0.000120882
chr1	97540665	97540964	-2.73049	9.20225e-09	ENSMUSG00000101348	0
chr1	24195773	24196065	-2.72988	0.00109333	ENSMUSG00000026147	0
chr18	42644626	42645122	-2.72861	3.01677e-12	ENSMUSG00000024500	0
chr17	36219379	36219729	-2.72821	1.36527e-06	ENSMUSG00000092362	2968
chr15	69364953	69365260	-2.72812	4.9117e-07
chr3	104693956	104694303	-2.7276	1.45938e-09	ENSMUSG00000089452	6568
chr11	57233032	57233332	-2.7271	6.65742e-05	ENSMUSG00000020524	0
chr3	32903572	32904004	-2.72664	9.77685e-07	ENSMUSG00000056900	0
chr5	112431578	112431789	-2.72638	1.00896e-07	ENSMUSG00000058153	0
chr14	69876836	69877281	-2.72578	1.24251e-08	ENSMUSG00000022085	0
chr4	114523230	114523512	-2.72521	0.000115551	ENSMUSG00000070867	0
chr3	122376235	122376631	-2.72463	9.2247e-09	ENSMUSG00000028121	0
chr11	68379556	68379798	-2.72392	8.41529e-06	ENSMUSG00000020902	0
chr3	93821134	93821362	-2.7238	0.000126835	ENSMUSG00000058005	4659
chr9	46958219	46958463	-2.72345	1.1142e-08	ENSMUSG00000111482	1773
chr9	35340855	35341040	-2.72343	0.000146293	ENSMUSG00000103259	20922
chr18	63267083	63267817	-2.72269	2.59996e-17	ENSMUSG00000041482	0	ENSMUSG00000118336	0
chr3	49769383	49769639	-2.72261	6.94886e-08	ENSMUSG00000102943	10787
chr3	129738501	129738811	-2.72224	0.000102566	ENSMUSG00000028017	0	ENSMUSG00000106120	0
chr2	102850179	102850385	-2.72215	4.45042e-07	ENSMUSG00000005087	0
chr12	109509202	109510085	-2.72193	3.95468e-16	ENSMUSG00000112977	0
chr9	102211316	102212242	-2.72155	3.25305e-15	ENSMUSG00000032537	0
chr14	11883513	11883760	-2.72123	8.2782e-08	ENSMUSG00000021745	0
chr16	19883886	19884376	-2.72095	4.80491e-09	ENSMUSG00000075330	0	ENSMUSG00000116712	0	ENSMUSG00000099233	0
chr10	18375304	18375785	-2.72033	7.81132e-14	ENSMUSG00000039835	0
chr7	70287886	70288443	-2.72031	1.28519e-09	ENSMUSG00000109097	0
chr9	13670970	13671406	-2.72025	5.79351e-06	ENSMUSG00000031925	0
chr16	16253573	16253908	-2.72012	2.89631e-05	ENSMUSG00000041957	0
chr13	12558610	12559259	-2.71974	4.44698e-10	ENSMUSG00000114115	0
chr6	91345910	91346389	-2.71966	1.2516e-14	ENSMUSG00000030093	17593
chr1	176098923	176099160	-2.71901	0.00254641	ENSMUSG00000055214	0
chrX	11250085	11250482	-2.71767	1.75323e-07	ENSMUSG00000080948	28851
chr19	60159825	60160235	-2.71743	7.84255e-12	ENSMUSG00000053117	0
chr7	31055348	31055743	-2.71675	4.01399e-11	ENSMUSG00000036570	0
chr17	32741025	32741541	-2.71673	3.6049e-21	ENSMUSG00000117443	0
chr6	120716020	120716882	-2.71579	5.21383e-14	ENSMUSG00000071226	0
chr9	74846856	74847643	-2.71539	6.67276e-13	ENSMUSG00000066477	341
chr12	103353636	103353872	-2.71537	1.03376e-05	ENSMUSG00000021200	0
chr6	31146910	31147108	-2.71537	3.1215e-07	ENSMUSG00000044471	0	ENSMUSG00000103220	0
chr5	20551311	20551876	-2.71517	1.0183e-26	ENSMUSG00000040003	0
chr12	3370780	3371321	-2.71457	1.73518e-12	ENSMUSG00000020668	0	ENSMUSG00000112308	0
chr1	64805179	64805423	-2.71368	0.00247323	ENSMUSG00000051344	0
chr14	114952146	114952823	-2.71337	3.9684e-24	ENSMUSG00000114979	4563
chr1	118913570	118913787	-2.71336	1.60922e-05	ENSMUSG00000048402	0
chr4	115911457	115912074	-2.71286	5.69451e-20	ENSMUSG00000028707	3046
chr2	85198206	85199015	-2.71275	2.03811e-10	ENSMUSG00000086905	0
chr2	94959524	94959700	-2.71247	0.00016089
chr10	127620150	127621123	-2.71156	6.343e-35	ENSMUSG00000040249	0
chr9	91394355	91394581	-2.71111	0.00128928	ENSMUSG00000036972	5008
chr10	11128364	11128892	-2.71107	6.20253e-07	ENSMUSG00000090112	20536
chr15	86875783	86875987	-2.71034	0.000103326	ENSMUSG00000115957	47651
chr12	81294634	81294895	-2.70876	7.28151e-05	ENSMUSG00000079055	0
chr8	118901346	118901538	-2.70815	0.000417866	ENSMUSG00000031841	0
chr4	103456483	103456707	-2.7073	2.27072e-05	ENSMUSG00000086136	0
chr3	88758089	88758441	-2.7072	5.82932e-09	ENSMUSG00000068923	0
chr6	83435245	83435472	-2.70548	4.47754e-05	ENSMUSG00000034832	0
chr6	101367291	101367632	-2.70504	2.77976e-05	ENSMUSG00000035357	0
chr15	101059696	101060582	-2.70476	5.42971e-26	ENSMUSG00000095440	0
chr11	80503844	80504241	-2.70458	5.4424e-10	ENSMUSG00000035441	0
chr2	37830122	37830324	-2.70447	0.000104314	ENSMUSG00000035392	0
chr4	72160223	72160766	-2.70409	8.20825e-12	ENSMUSG00000008305	0
chr2	135489273	135489448	-2.70378	4.91077e-05	ENSMUSG00000085631	0
chr11	80335561	80336404	-2.70368	9.35505e-24	ENSMUSG00000017692	0
chr16	42215912	42216083	-2.70296	3.2607e-05	ENSMUSG00000116990	18511
chr1	139692733	139692903	-2.70202	0.000888698	ENSMUSG00000070594	4721
chr4	140624662	140625196	-2.70135	1.08828e-40	ENSMUSG00000040964	0
chr9	63181519	63181845	-2.70132	8.28468e-07	ENSMUSG00000058444	0
chr9	27148908	27149410	-2.70047	1.3722e-11	ENSMUSG00000031990	0
chr5	125685911	125686233	-2.70025	1.31948e-05	ENSMUSG00000070498	0
chr3	96432124	96432695	-2.70015	8.11742e-24	ENSMUSG00000046317	1094
chr2	9884635	9884849	-2.70006	2.13084e-05	ENSMUSG00000015619	0	ENSMUSG00000079602	0
chr7	114647006	114647189	-2.69994	1.69174e-05	ENSMUSG00000030669	10650
chr5	77137790	77138446	-2.69972	6.68002e-16	ENSMUSG00000106783	26
chr19	50558876	50559154	-2.69965	0.00191831	ENSMUSG00000043531	0
chr7	66297101	66297381	-2.69914	1.32041e-05	ENSMUSG00000015133	0
chr12	118594757	118595654	-2.69886	1.03127e-14	ENSMUSG00000114034	7024
chr18	25064988	25065264	-2.69739	0.0015841	ENSMUSG00000034295	0
chr4	110129435	110129721	-2.69698	0.000138287
chr11	119079102	119079736	-2.69697	1.17556e-10	ENSMUSG00000039989	0
chr2	35556494	35556683	-2.69646	1.07718e-05	ENSMUSG00000086555	0
chr2	65616048	65616530	-2.69608	3.79502e-08	ENSMUSG00000075318	4242
chr17	83096325	83096512	-2.69552	0.000504025	ENSMUSG00000117509	1507
chr1	169235156	169235694	-2.69537	8.95807e-25
chr13	112722000	112722222	-2.69488	5.42814e-06	ENSMUSG00000047789	0
chr11	84539861	84540514	-2.69415	1.46964e-12	ENSMUSG00000087211	4031
chr1	59164110	59164492	-2.69374	2.49929e-06	ENSMUSG00000101586	0	ENSMUSG00000026024	0
chr3	133754635	133755248	-2.69334	8.47028e-10	ENSMUSG00000106069	34268
chr17	15195160	15195551	-2.69333	3.10511e-09	ENSMUSG00000116655	22103
chr4	148518264	148518850	-2.6931	1.64067e-19	ENSMUSG00000028991	0
chr7	66283183	66283477	-2.69293	5.06042e-05	ENSMUSG00000015133	0
chr6	88981653	88981830	-2.69281	1.05649e-05	ENSMUSG00000055403	0
chr5	92256357	92256718	-2.69263	5.16499e-07	ENSMUSG00000029410	80
chr6	55487577	55487787	-2.69257	0.00469653	ENSMUSG00000029778	0
chr12	38934032	38934477	-2.69149	2.10631e-11	ENSMUSG00000113108	1937
chr9	32731541	32731818	-2.69104	0.000724507	ENSMUSG00000032035	0
chr7	4970722	4971190	-2.69031	3.74158e-06	ENSMUSG00000085272	0
chr7	74006654	74007332	-2.69007	1.70224e-13	ENSMUSG00000025789	0
chr6	83716967	83717270	-2.68924	6.08824e-06	ENSMUSG00000034777	0
chr6	126487479	126487679	-2.688	0.000792327	ENSMUSG00000045534	44873
chr16	22790920	22791519	-2.68782	1.8845e-09	ENSMUSG00000033501	13685
chr1	34710603	34710805	-2.68739	0.000365373	ENSMUSG00000037509	0
chr2	172958734	172958957	-2.68683	2.45472e-06	ENSMUSG00000008999	18414
chr9	65146127	65146317	-2.68679	3.13395e-07	ENSMUSG00000032394	0
chr14	64712822	64713049	-2.68671	0.000121551	ENSMUSG00000060012	0
chr12	113276523	113276741	-2.68667	4.77715e-06	ENSMUSG00000087642	3276
chr5	120321953	120323260	-2.68629	1.49857e-38	ENSMUSG00000107141	16241
chr9	82807318	82807897	-2.6844	5.01099e-08	ENSMUSG00000032251	21644
chr4	116839191	116839520	-2.68428	2.53229e-06	ENSMUSG00000075390	388
chr3	88207551	88207894	-2.68428	2.21654e-05	ENSMUSG00000097156	0
chr13	113141900	113142103	-2.68392	0.00169264	ENSMUSG00000114333	0
chr19	7069995	7070764	-2.68368	6.14757e-16	ENSMUSG00000036278	0
chr8	18745279	18745548	-2.68311	7.55974e-09	ENSMUSG00000039842	0
chr18	72915218	72915382	-2.68308	4.17129e-06	ENSMUSG00000118316	0
chr3	51888207	51888420	-2.68269	0.000768875	ENSMUSG00000061143	0
chr15	98608736	98608961	-2.68168	0.000150289	ENSMUSG00000022994	0
chr19	24501652	24501963	-2.68157	1.95139e-05	ENSMUSG00000024867	0
chr18	66015452	66015746	-2.68152	6.01253e-05	ENSMUSG00000041891	0
chr9	37114441	37115289	-2.68106	1.18327e-17	ENSMUSG00000035934	0
chr10	13849217	13849520	-2.68058	5.87736e-08	ENSMUSG00000019806	0
chr13	73868976	73869172	-2.68058	1.12935e-06	ENSMUSG00000021567	21346
chr12	89680389	89680649	-2.68012	1.31446e-07	ENSMUSG00000066392	0
chr8	16314359	16314992	-2.67918	9.37604e-06	ENSMUSG00000060924	0
chr2	25115701	25115958	-2.67865	7.66204e-05	ENSMUSG00000118563	324
chr16	5120864	5121042	-2.67813	0.000290937	ENSMUSG00000039457	0
chr12	118661399	118661726	-2.67703	0.00100306
chr2	13415088	13415579	-2.67671	5.13348e-07	ENSMUSG00000026726	0
chr5	75475439	75475666	-2.67585	3.09198e-07
chr8	123791288	123791753	-2.67512	3.53238e-08	ENSMUSG00000092329	0
chr12	96453435	96453665	-2.67455	0.000358183
chr13	107247536	107248014	-2.67431	6.04161e-06	ENSMUSG00000114475	31602
chr7	118443594	118443763	-2.67404	1.0041e-06	ENSMUSG00000058420	0
chr13	36149185	36149460	-2.67295	1.23757e-08	ENSMUSG00000114407	0	ENSMUSG00000021420	0
chr4	119812836	119813090	-2.67289	0.000119405	ENSMUSG00000028634	0
chr12	69814350	69814660	-2.6721	2.91863e-06	ENSMUSG00000020992	0	ENSMUSG00000034761	0
chr8	126641768	126641942	-2.67185	0.000113378	ENSMUSG00000051495	47783
chr13	101780826	101781003	-2.67162	0.000108659	ENSMUSG00000041417	12610
chr11	33078275	33078684	-2.67107	7.63619e-08	ENSMUSG00000087318	0
chr14	35781361	35781775	-2.67097	1.20612e-06	ENSMUSG00000041068	27714
chr15	92598850	92599109	-2.67029	0.000686768	ENSMUSG00000036218	0
chr6	92414686	92414919	-2.66998	0.000951997	ENSMUSG00000030020	0
chr11	57760553	57760735	-2.6698	0.000388282	ENSMUSG00000020520	0
chr3	156304069	156304659	-2.66921	1.40407e-07	ENSMUSG00000104573	39019
chr5	83651315	83651545	-2.66901	1.02296e-07	ENSMUSG00000077288	2362
chr7	29496200	29496658	-2.66852	4.39852e-08	ENSMUSG00000030583	0
chr4	47288302	47288617	-2.66848	5.77639e-07	ENSMUSG00000028339	0
chr16	4596180	4596609	-2.6673	1.3576e-14	ENSMUSG00000014303	0
chr5	103335911	103336462	-2.66701	1.43007e-10	ENSMUSG00000104808	7511
chr4	55250409	55250814	-2.66645	2.79612e-09	ENSMUSG00000087614	0
chr6	127635692	127635876	-2.66629	0.00594953	ENSMUSG00000061414	0
chr12	21204673	21204884	-2.6661	6.19814e-08	ENSMUSG00000052632	0
chr17	11933751	11933995	-2.66488	0.00126663	ENSMUSG00000023826	0
chr7	49639869	49640370	-2.66478	1.67602e-10	ENSMUSG00000030507	3021
chr9	24011197	24011471	-2.66396	0.0021751	ENSMUSG00000111477	6424
chr8	113554773	113555386	-2.66343	1.34649e-15	ENSMUSG00000088258	26103
chr5	140007958	140008608	-2.66291	9.68901e-13	ENSMUSG00000029554	82
chr6	88937316	88937624	-2.66255	5.14882e-10	ENSMUSG00000055403	13060
chr1	132660420	132660628	-2.66217	1.29899e-05	ENSMUSG00000026442	0
chr1	153665106	153665675	-2.66212	4.69017e-16	ENSMUSG00000042671	0
chr9	7283087	7283554	-2.66208	6.50386e-07	ENSMUSG00000050578	0
chr13	91649224	91649567	-2.66193	1.37699e-08	ENSMUSG00000003992	0
chr8	64624430	64624909	-2.66163	3.02203e-12	ENSMUSG00000037852	0
chr11	82259578	82259997	-2.66045	2.22252e-09	ENSMUSG00000020702	0
chr9	21983800	21984244	-2.66036	4.76912e-05	ENSMUSG00000040146	0
chr10	43188062	43188729	-2.65967	4.98556e-11	ENSMUSG00000045008	11501
chr4	103640807	103641042	-2.65941	5.13362e-05	ENSMUSG00000028519	0
chr18	55693607	55694177	-2.65934	4.2945e-10
chr4	65686612	65686914	-2.65926	1.60691e-06	ENSMUSG00000028373	0
chr11	34318372	34318580	-2.65881	0.000141157	ENSMUSG00000020143	0	ENSMUSG00000069911	0
chr4	87650994	87651327	-2.6587	5.29733e-06
chr7	125984108	125984290	-2.65778	5.209e-06	ENSMUSG00000046182	0
chr2	34080210	34080501	-2.65743	8.77259e-08	ENSMUSG00000087461	0
chr1	91345074	91345291	-2.65724	0.00010827	ENSMUSG00000049515	0
chr7	136220315	136221090	-2.65713	2.18826e-09	ENSMUSG00000110396	47020
chr2	157514241	157514917	-2.65705	1.62754e-16	ENSMUSG00000081740	6781
chr17	54760854	54761321	-2.6556	9.78051e-06
chr1	90493380	90493850	-2.65544	2.24584e-09	ENSMUSG00000103292	26647
chr9	72843818	72844145	-2.65484	0.00517358	ENSMUSG00000036030	0
chr6	47239253	47240143	-2.65452	1.74835e-22	ENSMUSG00000039419	0
chr12	88784487	88784728	-2.65418	0.000793967	ENSMUSG00000066392	0
chr16	57847218	57847437	-2.65337	0.00289446	ENSMUSG00000116920	0
chr13	37591600	37591850	-2.65264	0.000456759	ENSMUSG00000114784	2288
chr2	74749443	74750362	-2.6526	8.80017e-20	ENSMUSG00000075277	0
chr7	51633345	51633533	-2.65217	0.000101462	ENSMUSG00000030500	0
chr2	106436274	106436459	-2.6518	1.77255e-05	ENSMUSG00000087226	27365
chr14	37477572	37478348	-2.65157	7.94991e-14	ENSMUSG00000114741	9675
chr5	147696907	147697568	-2.65142	8.20993e-08	ENSMUSG00000029648	0
chr6	49633843	49634082	-2.651	0.000164413
chr6	15789426	15790349	-2.64944	1.16082e-16	ENSMUSG00000041390	0
chr5	35255183	35255440	-2.64866	4.95737e-06	ENSMUSG00000045318	22880
chr17	67360715	67360882	-2.64808	0.000101438	ENSMUSG00000033278	6259
chr8	118514891	118515321	-2.64785	4.43599e-05	ENSMUSG00000031841	0
chr14	67425282	67425587	-2.64729	9.28163e-05	ENSMUSG00000022053	0
chr4	108059699	108059982	-2.64719	0.000937303	ENSMUSG00000028600	0	ENSMUSG00000028603	0
chr10	83042756	83042965	-2.64668	0.000168767	ENSMUSG00000034612	0
chr6	5387521	5387863	-2.6465	4.98095e-06	ENSMUSG00000042607	0
chr2	106512717	106513199	-2.64547	1.63015e-05	ENSMUSG00000087226	0
chr19	10243072	10243386	-2.64475	1.73969e-13	ENSMUSG00000035735	1880
chr4	110597841	110598011	-2.64394	0.000434289	ENSMUSG00000061298	0
chr5	33705938	33706149	-2.64366	0.000435791	ENSMUSG00000106896	13895
chr7	46240727	46241001	-2.64314	7.64755e-08	ENSMUSG00000009487	0
chr15	84417907	84418227	-2.64244	1.82399e-13	ENSMUSG00000062760	0
chr5	17927879	17928367	-2.64217	0.000102766	ENSMUSG00000028777	34183
chr3	105695637	105695956	-2.64011	3.59296e-06	ENSMUSG00000027905	8064
chr12	55933408	55933764	-2.63977	3.90034e-06	ENSMUSG00000065244	22486
chr19	59717841	59718276	-2.63968	1.07381e-08	ENSMUSG00000118190	26742
chr12	92384310	92384669	-2.63884	9.71106e-07
chr4	8365137	8365517	-2.63866	3.28546e-09
chr12	105605305	105605955	-2.63719	6.25631e-17	ENSMUSG00000041347	0
chr7	134619444	134619687	-2.63689	0.00221153	ENSMUSG00000108702	40649
chr2	148884781	148885051	-2.63582	5.54399e-10	ENSMUSG00000103559	4874
chr7	26804486	26804884	-2.63475	7.44659e-07	ENSMUSG00000049685	4009
chr5	102808887	102809062	-2.63463	2.08657e-05	ENSMUSG00000057315	0
chr11	32963662	32964195	-2.63451	5.07798e-15	ENSMUSG00000077836	20022
chr5	102123381	102123651	-2.63402	6.61941e-05	ENSMUSG00000105088	35876
chr17	34025735	34026154	-2.63398	2.42855e-17	ENSMUSG00000073422	0	ENSMUSG00000092595	0
chr9	102076039	102076336	-2.63271	0.00451537	ENSMUSG00000032537	0
chr17	14672423	14672786	-2.63261	3.6499e-13	ENSMUSG00000023885	0
chr15	63769036	63769233	-2.63249	2.10712e-08	ENSMUSG00000079025	6736
chr12	117351885	117352159	-2.632	9.72466e-08	ENSMUSG00000101930	14864
chr8	10008969	10009170	-2.63184	2.13039e-05	ENSMUSG00000031497	0
chr14	67873152	67873371	-2.6305	0.000194173	ENSMUSG00000044447	0
chr5	98181302	98181507	-2.63048	2.72242e-08	ENSMUSG00000035456	0
chr16	72551824	72552007	-2.63045	0.000107789	ENSMUSG00000022883	0
chr7	37523336	37523534	-2.62903	5.94637e-05	ENSMUSG00000043456	0
chr9	121332024	121332393	-2.62854	6.00141e-18	ENSMUSG00000032536	0
chr8	18381671	18382249	-2.62735	7.99787e-14	ENSMUSG00000110056	47334
chr15	88428373	88428547	-2.62701	0.00952703
chr12	12753712	12754202	-2.62697	2.53185e-13	ENSMUSG00000113009	27313
chr5	106784063	106784529	-2.62696	5.53404e-06	ENSMUSG00000106301	45300
chr2	146259144	146259901	-2.62538	2.02446e-08	ENSMUSG00000037110	0	ENSMUSG00000085958	0
chr9	106331844	106332095	-2.62413	5.30056e-05	ENSMUSG00000023345	0	ENSMUSG00000099879	0
chr5	124234407	124234678	-2.62408	6.84829e-05	ENSMUSG00000029406	0	ENSMUSG00000090220	0
chr8	8131925	8132361	-2.62333	1.53031e-05	ENSMUSG00000109127	0
chr11	82651598	82651782	-2.62263	0.00651527	ENSMUSG00000069796	15290
chr12	77673187	77673424	-2.62211	0.00245057	ENSMUSG00000111903	9638
chr7	90386962	90387581	-2.62198	3.38712e-16	ENSMUSG00000030616	0
chr7	130368764	130369136	-2.6214	3.17728e-11	ENSMUSG00000030849	0
chr2	21948998	21949189	-2.6213	0.00743222
chr12	109698233	109698551	-2.62058	0.00130206	ENSMUSG00000098202	0
chr2	45067173	45067533	-2.6205	3.49554e-07	ENSMUSG00000026872	0
chr7	44474442	44474888	-2.62026	5.65172e-09	ENSMUSG00000108322	0
chr7	4769301	4769550	-2.62025	5.17787e-05	ENSMUSG00000092518	0
chr10	22335477	22335856	-2.61979	0.00181967	ENSMUSG00000053219	0
chr6	12750724	12750934	-2.61976	0.00251421	ENSMUSG00000032625	1315
chr12	109223803	109224124	-2.61937	1.5877e-05
chr4	85233152	85233375	-2.61936	0.00134935	ENSMUSG00000028488	0
chr4	145032802	145033030	-2.61922	1.36662e-05	ENSMUSG00000020220	0
chr4	100866186	100866372	-2.61842	5.44133e-05	ENSMUSG00000028532	0
chr9	16215492	16215675	-2.61828	4.37161e-08	ENSMUSG00000074505	0
chr6	138904648	138904846	-2.61798	1.50931e-05	ENSMUSG00000107686	44525
chr5	67095229	67095492	-2.61725	1.25554e-06	ENSMUSG00000012520	0
chr9	60951194	60951492	-2.61722	4.35675e-05	ENSMUSG00000111444	1822
chr19	41177075	41177867	-2.61552	6.68927e-22	ENSMUSG00000025013	0
chr12	112241527	112242198	-2.61395	1.77493e-12	ENSMUSG00000113282	36375
chr6	121329743	121330395	-2.6131	1.17435e-17	ENSMUSG00000030108	0
chr10	80484134	80484326	-2.6127	0.000125516	ENSMUSG00000089228	7680
chr9	55067488	55067919	-2.61252	1.65795e-09	ENSMUSG00000111157	26
chr7	31032598	31032878	-2.61241	0.000599712	ENSMUSG00000009687	0
chr11	35972277	35972988	-2.61241	2.20341e-15	ENSMUSG00000018849	0
chr5	43589273	43589506	-2.61212	6.07979e-05	ENSMUSG00000061535	0	ENSMUSG00000087290	0
chr4	117409628	117410296	-2.61195	1.1882e-17	ENSMUSG00000028677	0
chr7	96440331	96440877	-2.61188	8.89636e-09	ENSMUSG00000048078	0
chr2	151964014	151964618	-2.61097	1.55614e-23	ENSMUSG00000088491	2912
chrX	169925709	169925996	-2.61093	8.95803e-08	ENSMUSG00000035299	0
chr6	124839981	124840273	-2.61063	5.57316e-06	ENSMUSG00000023439	0
chr15	53316582	53316946	-2.60949	0.000162418	ENSMUSG00000061731	0
chr4	24998188	24998452	-2.60947	6.07253e-06	ENSMUSG00000040372	0	ENSMUSG00000085885	0
chr1	90775536	90776158	-2.60799	1.03836e-10	ENSMUSG00000048126	0
chr17	64802395	64803011	-2.60674	1.82764e-09	ENSMUSG00000024088	29513
chr11	36441860	36442119	-2.60672	6.4966e-06	ENSMUSG00000049336	0
chr9	47384245	47384792	-2.60548	2.27655e-09	ENSMUSG00000109844	15597
chrX	8217772	8217964	-2.60405	0.00629325	ENSMUSG00000031169	11248
chr13	54223047	54223424	-2.60373	8.67991e-07	ENSMUSG00000034987	0
chr11	59336334	59336689	-2.60287	4.9079e-09	ENSMUSG00000093572	363
chr15	83846459	83846848	-2.60242	3.01521e-12	ENSMUSG00000041708	0
chr12	74053988	74054239	-2.60058	0.00129672	ENSMUSG00000044912	0
chr18	67554158	67554532	-2.60046	8.77349e-07	ENSMUSG00000024533	0
chrX	101986810	101987173	-2.60012	3.92681e-07	ENSMUSG00000079481	0
chr1	92680893	92681300	-2.59961	8.5535e-06	ENSMUSG00000044055	32053
chr13	25507106	25507568	-2.59929	0.000286194
chr11	116774835	116775175	-2.59841	6.67399e-06	ENSMUSG00000009588	0
chr6	55420475	55420917	-2.59818	0.00013858	ENSMUSG00000108228	8191
chr1	16178422	16179152	-2.5971	8.48193e-08	ENSMUSG00000104165	29046
chr2	116009073	116009594	-2.59625	1.52859e-11	ENSMUSG00000027210	0
chr11	109097892	109098146	-2.59598	0.000100216	ENSMUSG00000064691	30803
chr4	53797068	53797758	-2.59453	4.42239e-21	ENSMUSG00000084403	5613
chr5	147782545	147782937	-2.59391	3.73293e-05	ENSMUSG00000106845	33370
chr6	77221186	77221486	-2.59328	0.000188125	ENSMUSG00000063063	0
chr7	110754108	110754313	-2.59298	0.000420652	ENSMUSG00000110062	12365
chr2	71531264	71531542	-2.5926	9.82657e-09	ENSMUSG00000084946	0	ENSMUSG00000041911	0
chr9	35166926	35167439	-2.59254	3.3744e-10	ENSMUSG00000032040	0
chr9	98922974	98923375	-2.59249	1.69776e-07	ENSMUSG00000101240	1800
chr15	78384230	78384446	-2.59099	0.00122401	ENSMUSG00000062154	0
chr7	115057337	115057562	-2.59067	0.00315537	ENSMUSG00000108722	0
chr11	113016964	113017338	-2.59015	1.78799e-07	ENSMUSG00000087259	26558
chr19	59863768	59864173	-2.58936	4.94552e-05	ENSMUSG00000090965	32069
chr6	110767726	110768237	-2.58932	7.53283e-11	ENSMUSG00000056755	0
chr8	10760822	10761359	-2.58837	6.1832e-19	ENSMUSG00000109271	0
chr4	140131402	140131576	-2.58835	0.000193153	ENSMUSG00000040972	0
chr17	6486341	6486671	-2.58821	2.79195e-05	ENSMUSG00000096780	19320
chr2	78189659	78189911	-2.58744	0.000170936	ENSMUSG00000085431	0
chr5	101537645	101538328	-2.58726	1.67189e-10	ENSMUSG00000106610	31317
chr18	15401017	15401773	-2.58726	8.01282e-19	ENSMUSG00000024411	0
chr13	59971301	59972260	-2.58723	3.64648e-17
chr5	36069546	36069799	-2.58704	3.48923e-09	ENSMUSG00000029093	0
chr3	150852199	150852519	-2.587	2.41361e-08
chr5	128567341	128567605	-2.58687	6.01652e-06	ENSMUSG00000072591	11502
chr1	74898575	74898805	-2.58576	3.25229e-06	ENSMUSG00000065616	1854
chr5	105500605	105500774	-2.58575	0.00598836	ENSMUSG00000105826	2965
chr19	10952122	10952288	-2.58307	2.30073e-06	ENSMUSG00000024732	2857
chr2	48414966	48415481	-2.58295	7.23522e-09	ENSMUSG00000086353	0
chr17	4738915	4739283	-2.58285	8.79798e-09
chr2	93645647	93646072	-2.58265	4.78927e-09	ENSMUSG00000040310	0
chr6	93566536	93567139	-2.58254	2.95433e-17
chr1	167556190	167556432	-2.5814	9.13026e-07	ENSMUSG00000015843	41953
chr18	58107586	58108185	-2.58098	2.20086e-07	ENSMUSG00000024598	0
chr1	119409585	119409858	-2.58058	6.66287e-05	ENSMUSG00000037035	5608
chr6	88937993	88938438	-2.58056	6.67276e-13	ENSMUSG00000055403	12246
chr14	63814563	63815206	-2.58037	9.76443e-12	ENSMUSG00000035067	0
chr14	59969833	59970094	-2.58037	3.02532e-06	ENSMUSG00000021983	0
chr2	27149526	27149692	-2.5787	4.75537e-05	ENSMUSG00000085008	0
chr1	118910832	118911486	-2.57818	1.7083e-18	ENSMUSG00000048402	0
chr5	112576634	112577009	-2.57708	7.51258e-07	ENSMUSG00000058153	0
chr7	121171389	121171657	-2.57678	0.00589171	ENSMUSG00000034990	8293
chr15	53503697	53503985	-2.57618	2.698e-06	ENSMUSG00000058656	0
chr13	15556419	15557017	-2.57617	4.65467e-23	ENSMUSG00000021318	0
chr2	7002061	7002225	-2.57608	0.000121882	ENSMUSG00000002107	0
chr9	87556723	87556898	-2.5748	0.00150334
chr11	54353104	54353545	-2.5747	7.76218e-11	ENSMUSG00000020333	0	ENSMUSG00000085888	0
chr12	6055167	6055504	-2.5736	3.55266e-05	ENSMUSG00000111898	48928
chr6	23272933	23273587	-2.57324	1.18615e-13	ENSMUSG00000017978	0
chr2	44526178	44526710	-2.57301	5.81661e-26	ENSMUSG00000036890	37703
chr9	58133989	58134296	-2.57272	3.19572e-06	ENSMUSG00000032327	0
chr5	139683224	139683507	-2.57243	6.8713e-08	ENSMUSG00000104637	18141
chr14	80835863	80836134	-2.5718	0.000112297	ENSMUSG00000115346	845
chrX	137098353	137098580	-2.57134	0.00620538	ENSMUSG00000080718	937
chr13	56307281	56307466	-2.57114	2.25271e-05	ENSMUSG00000021508	10731
chr15	76215286	76215625	-2.5706	7.75624e-09	ENSMUSG00000022565	0	ENSMUSG00000087899	0
chr2	49909020	49909513	-2.57058	1.3545e-05	ENSMUSG00000026765	0
chr2	31904131	31904887	-2.57053	5.49412e-29	ENSMUSG00000026840	0
chr8	59025227	59025783	-2.57005	2.59972e-05
chr6	137433750	137434037	-2.5699	8.4056e-06	ENSMUSG00000030223	0
chr4	154603868	154604261	-2.56973	3.39747e-10	ENSMUSG00000039410	0	ENSMUSG00000084987	0
chr7	129872782	129873214	-2.5693	2.86782e-07	ENSMUSG00000108576	19004
chr12	98699271	98699521	-2.56911	0.000216931	ENSMUSG00000021009	0
chr1	158489519	158490576	-2.56908	4.64161e-15	ENSMUSG00000026587	0	ENSMUSG00000103971	0
chr4	19677260	19677548	-2.56862	0.000933269	ENSMUSG00000041058	0
chr19	55077265	55077519	-2.56697	2.63799e-05	ENSMUSG00000024978	0
chr14	33494939	33495179	-2.56569	0.000295855	ENSMUSG00000108841	0
chr9	121768607	121769266	-2.56508	1.52756e-13	ENSMUSG00000013419	0
chr11	118211754	118212066	-2.56466	3.61183e-06	ENSMUSG00000017132	0
chr7	4763808	4764171	-2.5634	8.01654e-08	ENSMUSG00000092518	0
chr10	77677334	77678469	-2.56321	9.25702e-20	ENSMUSG00000112912	2129
chr17	5043219	5043494	-2.56311	0.00719568	ENSMUSG00000069729	0
chr5	120288078	120288740	-2.56154	1.31998e-22	ENSMUSG00000080412	232
chr11	36059491	36059731	-2.56153	6.47733e-06	ENSMUSG00000049336	0
chr2	85130640	85131290	-2.56112	4.81147e-14	ENSMUSG00000044338	4936
chr4	33912034	33912327	-2.56094	1.6484e-06	ENSMUSG00000044288	12267
chr12	77938129	77938747	-2.56093	2.54151e-10
chr6	127590349	127590614	-2.56051	7.23006e-06	ENSMUSG00000061414	0
chr8	32059127	32059370	-2.55959	0.000551004	ENSMUSG00000062991	0
chr12	73399469	73399649	-2.55955	6.30975e-06	ENSMUSG00000056359	0
chr9	60285144	60285386	-2.55925	3.65905e-05	ENSMUSG00000032289	0
chr5	149843913	149844519	-2.55893	1.98214e-07	ENSMUSG00000107214	3229
chr16	79256303	79256710	-2.55892	8.41764e-06
chr2	102206277	102207320	-2.55776	7.3586e-14	ENSMUSG00000081774	2093
chr4	45713928	45714431	-2.55754	9.83407e-16	ENSMUSG00000073860	0
chr1	19209705	19210806	-2.55734	2.91914e-17	ENSMUSG00000025927	0
chr1	34533198	34533410	-2.55668	1.20281e-05	ENSMUSG00000026124	2239
chr5	8868192	8868486	-2.55667	6.6289e-05	ENSMUSG00000028970	1878
chr14	7887172	7887362	-2.55664	0.000407044	ENSMUSG00000025278	0
chr7	88207168	88207380	-2.55554	0.00425534
chrX	52565182	52565426	-2.55432	0.00043532	ENSMUSG00000055653	0
chr9	83349467	83350078	-2.55392	9.82013e-08	ENSMUSG00000111443	0
chr4	120059754	120060023	-2.55313	9.30838e-06	ENSMUSG00000028634	0
chr18	71595330	71595687	-2.55288	2.59223e-06	ENSMUSG00000060534	0
chr2	115857980	115858205	-2.55276	0.000862236	ENSMUSG00000027210	4860
chr15	51774962	51775154	-2.55227	0.000546537	ENSMUSG00000022312	11405
chr12	109552935	109553511	-2.55075	2.67039e-18	ENSMUSG00000021268	0
chr8	25371429	25371688	-2.54962	2.54135e-07	ENSMUSG00000110172	27333
chr14	94339212	94339697	-2.5493	1.58649e-06
chr18	40638530	40639230	-2.5484	4.03865e-09
chr14	121713257	121714091	-2.54755	1.78571e-21	ENSMUSG00000025558	0
chr3	129196974	129197311	-2.54754	7.32759e-09	ENSMUSG00000028023	2568
chr2	50971139	50971856	-2.54705	1.23185e-24
chr4	96581393	96581875	-2.54691	9.05362e-06	ENSMUSG00000015224	0
chr1	158677040	158677261	-2.54684	0.000207068	ENSMUSG00000026587	0
chr4	138554967	138555169	-2.54662	0.000220731	ENSMUSG00000028753	10192
chr11	64396415	64396980	-2.54602	4.46808e-09	ENSMUSG00000047759	38353
chr15	28363352	28363758	-2.54513	4.30483e-08	ENSMUSG00000022262	0
chr1	61912430	61912778	-2.5449	1.24511e-05	ENSMUSG00000052062	0
chr3	8716425	8716824	-2.54429	4.60857e-07	ENSMUSG00000103346	16047
chr1	73941908	73942517	-2.54402	3.99327e-14	ENSMUSG00000055322	0
chr7	126823326	126823674	-2.54367	5.41524e-07	ENSMUSG00000058966	0
chr12	3815654	3815835	-2.54353	7.51918e-05	ENSMUSG00000020661	0
chr4	154506798	154507229	-2.54345	3.37576e-11	ENSMUSG00000039410	0
chr19	14347509	14347690	-2.54251	0.000518839
chr2	153274738	153275074	-2.54212	3.68819e-05	ENSMUSG00000046020	4492
chr11	35282829	35283477	-2.54184	1.34114e-12	ENSMUSG00000056427	0
chr12	57776175	57776659	-2.54164	1.22619e-05	ENSMUSG00000046782	38248
chrX	103555275	103556068	-2.54107	1.24346e-12	ENSMUSG00000097571	0
chr12	12010604	12010803	-2.53973	0.0018455	ENSMUSG00000077204	2821
chr2	172030262	172030451	-2.53953	2.54036e-07	ENSMUSG00000067578	5783
chr11	87725992	87726383	-2.53849	2.35638e-10	ENSMUSG00000034177	0
chr9	110053616	110054268	-2.53832	9.79711e-11	ENSMUSG00000032479	0
chr13	26155049	26155406	-2.53827	3.94114e-12	ENSMUSG00000084358	39296
chr11	88585150	88585953	-2.53773	2.04759e-31	ENSMUSG00000069769	0
chr16	58389102	58389327	-2.5374	0.00237615	ENSMUSG00000086827	15552
chr11	8761499	8761918	-2.53629	1.36527e-06	ENSMUSG00000081539	44035
chr13	56909645	56910037	-2.53609	1.08299e-05	ENSMUSG00000021541	13653
chr14	25397005	25398208	-2.53602	1.85469e-26	ENSMUSG00000087535	0
chr16	34772628	34772976	-2.53581	1.85226e-10	ENSMUSG00000022836	0
chr9	62615599	62616061	-2.53469	3.55827e-08
chr4	148171048	148171570	-2.53438	2.38374e-10	ENSMUSG00000041556	4625
chr9	29943186	29944014	-2.53419	1.99635e-06	ENSMUSG00000059974	0
chr10	110158185	110158708	-2.53262	3.05085e-10	ENSMUSG00000020181	0
chrX	103532715	103534098	-2.53256	9.08452e-23	ENSMUSG00000097571	0
chr5	136467605	136467952	-2.53243	2.51869e-10	ENSMUSG00000029705	0
chr15	83030169	83030485	-2.53182	1.36399e-06	ENSMUSG00000058099	0
chr16	34958077	34958394	-2.53171	2.50891e-06	ENSMUSG00000022836	0	ENSMUSG00000116665	0
chr15	90333408	90333575	-2.53155	0.000593551	ENSMUSG00000116204	20132
chr1	89430194	89430545	-2.53142	1.81109e-06	ENSMUSG00000099938	24062
chr1	38553072	38553396	-2.53141	6.08865e-06	ENSMUSG00000037138	0
chr6	92699637	92699871	-2.53014	0.000231571	ENSMUSG00000030020	0
chr10	57784124	57784534	-2.53013	0.00209072	ENSMUSG00000019874	348
chr12	102105790	102106023	-2.52992	8.81033e-06	ENSMUSG00000090050	21784
chr1	75901108	75901370	-2.52886	3.0674e-06
chr2	18933448	18933644	-2.5288	0.000598934	ENSMUSG00000026737	0
chr2	139609629	139609949	-2.52828	6.49186e-05	ENSMUSG00000085071	0	ENSMUSG00000039092	0
chr4	117272245	117272757	-2.52814	5.98214e-14	ENSMUSG00000028677	0
chr19	36090331	36090587	-2.52721	1.93939e-05	ENSMUSG00000024800	0
chr17	8368594	8368947	-2.52699	1.22809e-09	ENSMUSG00000117569	0	ENSMUSG00000058159	0
chr13	51777120	51777683	-2.52656	1.49773e-14	ENSMUSG00000021451	0
chr9	43269251	43269486	-2.52614	4.11607e-07	ENSMUSG00000095385	0
chr7	144874881	144875294	-2.52549	3.81134e-07	ENSMUSG00000050917	9639
chr5	139860479	139861052	-2.52515	1.14832e-07	ENSMUSG00000064694	15230
chr6	58837952	58838302	-2.52459	9.0261e-07	ENSMUSG00000029804	0
chr4	63659146	63659376	-2.52362	5.56767e-05	ENSMUSG00000099294	2984
chr12	84532435	84532815	-2.52223	5.14071e-07	ENSMUSG00000085793	0
chr18	9576594	9576792	-2.52143	0.00140937	ENSMUSG00000117641	24357
chr12	86509595	86509822	-2.52049	6.98216e-06	ENSMUSG00000021255	0
chr14	38130943	38131182	-2.52044	0.00754129
chr16	51002319	51003074	-2.51947	6.25985e-16	ENSMUSG00000116706	48057
chr10	41155481	41155779	-2.51836	7.69909e-06	ENSMUSG00000111587	17286
chr4	91236676	91237594	-2.51821	2.20028e-21	ENSMUSG00000008489	13170
chr14	46061037	46061280	-2.51721	1.0796e-05	ENSMUSG00000102763	0
chr9	48823007	48823569	-2.51696	1.38395e-08	ENSMUSG00000066687	0
chr4	153403658	153403838	-2.51663	0.00016367	ENSMUSG00000039546	0
chr1	166036199	166036415	-2.5163	9.47089e-05	ENSMUSG00000097196	0
chr17	6144280	6144923	-2.51607	8.59658e-09	ENSMUSG00000034377	0
chr6	41636053	41636449	-2.51529	1.4554e-06	ENSMUSG00000029868	0
chr6	97436254	97436845	-2.51491	2.43606e-08	ENSMUSG00000030064	0
chr15	78973874	78974227	-2.51461	2.3096e-08	ENSMUSG00000033088	0
chr1	26388030	26389060	-2.51325	4.59133e-11
chr14	69853417	69853624	-2.51299	1.64589e-05	ENSMUSG00000022085	0
chr4	65245243	65245858	-2.51214	5.50292e-12	ENSMUSG00000028370	0
chr16	15992197	15992364	-2.51198	0.000158328	ENSMUSG00000041974	0
chr14	48127860	48128060	-2.51173	0.00312319	ENSMUSG00000021846	0
chr2	127907577	127907980	-2.51161	3.24104e-08	ENSMUSG00000027380	0
chr8	88094963	88095174	-2.51161	0.0067557	ENSMUSG00000118626	14613
chr9	115038389	115038644	-2.51104	1.16918e-05	ENSMUSG00000040875	0
chr12	5674316	5674607	-2.51033	4.96816e-06
chr4	34275504	34275758	-2.50942	0.00012936
chr9	29173783	29174286	-2.50828	7.10804e-16	ENSMUSG00000059974	0
chr17	84148950	84150122	-2.50816	5.31447e-25	ENSMUSG00000117485	0
chr11	49723432	49723642	-2.50783	0.00281368	ENSMUSG00000020362	10710
chr5	65527202	65527985	-2.50717	1.4884e-14	ENSMUSG00000037822	0
chr11	3488143	3488353	-2.50652	5.99899e-07	ENSMUSG00000034579	0
chr16	6335294	6335500	-2.50469	1.77819e-05	ENSMUSG00000008658	0
chr17	63506296	63506486	-2.50377	0.00220155	ENSMUSG00000023965	6280
chr15	95640379	95640855	-2.50277	1.03301e-07	ENSMUSG00000045608	0
chr8	92064257	92064583	-2.50276	2.64772e-09	ENSMUSG00000065636	24238
chr2	117938695	117939023	-2.50217	0.000105254	ENSMUSG00000087203	0
chr5	112313469	112313815	-2.50201	4.87432e-07	ENSMUSG00000029344	0
chr13	119823051	119823215	-2.50174	0.000103113	ENSMUSG00000094237	4747
chr7	95688189	95689023	-2.50093	8.57059e-24
chr11	118881860	118882260	-2.50046	1.17304e-09	ENSMUSG00000025576	0
chr16	64069085	64069639	-2.50031	9.08238e-21
chr8	123884670	123885214	-2.49954	5.95966e-13	ENSMUSG00000092329	0
chr18	15016013	15016313	-2.49915	7.04808e-05	ENSMUSG00000036225	0	ENSMUSG00000117450	0
chr6	23777439	23777782	-2.49886	3.53437e-07	ENSMUSG00000017978	0
chr6	144480591	144481520	-2.49824	2.73257e-27	ENSMUSG00000041540	0	ENSMUSG00000087157	0
chr6	144598474	144598768	-2.4981	1.55206e-05	ENSMUSG00000041540	0
chr9	91350627	91351242	-2.49748	1.12386e-10	ENSMUSG00000102406	0
chr11	24212295	24212462	-2.49703	4.70168e-05	ENSMUSG00000085579	0
chr16	95347214	95347729	-2.49688	3.98119e-10	ENSMUSG00000116720	0
chr2	102599273	102599891	-2.49686	3.90257e-07	ENSMUSG00000027188	0
chr7	71383845	71384079	-2.49684	5.87733e-05	ENSMUSG00000099558	0
chr5	115362353	115362517	-2.49621	0.000292382	ENSMUSG00000087292	0
chr16	18516618	18516907	-2.49568	0.000156255	ENSMUSG00000000884	0
chr1	75399779	75400590	-2.49552	3.38523e-20	ENSMUSG00000026207	0
chr4	91557025	91557742	-2.49549	3.01e-12
chr1	167032208	167032428	-2.49499	0.00184549	ENSMUSG00000060568	0
chr18	14915740	14916244	-2.49331	2.44934e-08	ENSMUSG00000117436	5812
chr16	29860129	29861005	-2.49287	3.02258e-17	ENSMUSG00000097307	22316
chr11	19013312	19013840	-2.49238	1.2935e-09	ENSMUSG00000020160	0	ENSMUSG00000087507	0
chr2	7088812	7089086	-2.49163	0.0098211	ENSMUSG00000002107	0
chr7	109196664	109197022	-2.49113	3.51889e-08	ENSMUSG00000109001	11280
chr14	62584732	62585061	-2.49104	0.000453579	ENSMUSG00000035184	0
chr16	87796700	87797157	-2.49072	7.5398e-10	ENSMUSG00000055972	0
chr5	68266693	68266938	-2.49037	0.000128513	ENSMUSG00000107289	10535
chr18	43152256	43153045	-2.48954	1.31998e-22	ENSMUSG00000117792	0
chr8	116130619	116130870	-2.48892	1.11672e-06
chr16	56066019	56066492	-2.48891	3.76099e-08	ENSMUSG00000052917	0
chr17	4227264	4227452	-2.48757	0.000943376
chr12	103443495	103443797	-2.48719	1.23408e-05	ENSMUSG00000079017	0
chr1	160416178	160416486	-2.48569	3.41151e-05	ENSMUSG00000026721	0	ENSMUSG00000104302	0
chr6	127363494	127363710	-2.4848	5.76239e-06	ENSMUSG00000107243	4238
chr5	67101746	67102119	-2.48435	1.11039e-07	ENSMUSG00000012520	2446
chr2	59806122	59806297	-2.48355	0.00116612	ENSMUSG00000035168	0
chr13	20608657	20609120	-2.48297	0.00345908	ENSMUSG00000041112	305
chr11	59137338	59137635	-2.48249	2.84128e-07	ENSMUSG00000061462	0
chr4	58218320	58218909	-2.4821	7.16627e-12	ENSMUSG00000028369	11462
chr14	103500587	103501183	-2.48208	7.63765e-07	ENSMUSG00000115762	0
chr9	37093214	37093494	-2.48202	8.68125e-06	ENSMUSG00000035934	0
chr7	53836088	53836271	-2.48159	0.00162273
chr12	69003756	69003955	-2.48094	0.00383532	ENSMUSG00000113320	8787
chr9	26520040	26520381	-2.48062	5.42373e-07	ENSMUSG00000111066	0
chr1	42703550	42703978	-2.47965	7.82302e-06	ENSMUSG00000093436	0
chr13	111829554	111829914	-2.4787	3.56343e-13	ENSMUSG00000085204	18516
chr18	65949564	65949791	-2.47862	0.00437735	ENSMUSG00000024519	5932
chr12	111724730	111725170	-2.4786	1.29942e-16	ENSMUSG00000037787	0
chr8	57077258	57077468	-2.47798	0.00151706
chr8	115425590	115426071	-2.4777	1.41357e-07
chr1	64975408	64975875	-2.47744	1.71642e-10	ENSMUSG00000084416	18077
chr18	10418586	10418792	-2.47734	0.00315107	ENSMUSG00000042942	0
chr10	43619098	43619429	-2.47641	1.16111e-05	ENSMUSG00000075184	0
chr8	91865435	91865741	-2.47586	1.35302e-05	ENSMUSG00000099664	131
chr11	89839674	89839926	-2.47565	0.000167662	ENSMUSG00000047773	0
chr2	9887808	9888045	-2.47564	8.86493e-06	ENSMUSG00000015619	0	ENSMUSG00000079602	0
chr12	66339303	66339560	-2.4751	8.41176e-06	ENSMUSG00000114093	0
chr7	27624706	27624873	-2.4749	6.17734e-05	ENSMUSG00000004056	0
chr11	97556719	97557149	-2.47484	7.41522e-07	ENSMUSG00000038453	0
chr7	75470691	75471047	-2.47481	4.82e-09	ENSMUSG00000066406	0
chr1	134167603	134167795	-2.47425	0.000112755	ENSMUSG00000064246	14382
chr14	104459684	104459971	-2.47282	0.000176863	ENSMUSG00000115424	349
chr1	35941603	35942023	-2.47269	1.5955e-13	ENSMUSG00000103096	16897
chr13	54930248	54930440	-2.47163	1.14056e-05	ENSMUSG00000087335	0
chr7	99668965	99669159	-2.47122	3.1534e-06	ENSMUSG00000030737	0
chr14	60431618	60431901	-2.47116	2.00525e-05	ENSMUSG00000114948	10079
chr11	66846264	66846649	-2.47091	0.000192258
chr7	49908306	49908591	-2.47063	1.52334e-05	ENSMUSG00000039728	1556
chr5	26010333	26010517	-2.47056	0.00248541	ENSMUSG00000090671	2299
chr9	69681591	69682155	-2.47001	1.25206e-07
chr10	41182596	41182993	-2.46962	6.93692e-09	ENSMUSG00000038417	5180
chr4	132964483	132965081	-2.46895	7.52135e-19	ENSMUSG00000028874	9015
chr11	96397141	96397540	-2.46886	8.29048e-08	ENSMUSG00000075587	4476
chr10	60445169	60445449	-2.46834	4.82975e-09	ENSMUSG00000012819	0
chr6	55396421	55396602	-2.46813	0.00360008	ENSMUSG00000108228	286
chr9	35495593	35496060	-2.46739	5.77688e-08	ENSMUSG00000038119	0
chr3	89384844	89385169	-2.46715	1.10176e-07	ENSMUSG00000028042	0
chr15	98034918	98035273	-2.46556	2.93484e-05	ENSMUSG00000033075	3472
chr14	43318559	43318762	-2.46549	0.0085237	ENSMUSG00000091832	0
chr7	46449073	46449579	-2.46445	5.07453e-07	ENSMUSG00000030839	0
chr6	34887228	34887526	-2.46339	5.2213e-07	ENSMUSG00000058486	0
chr14	124677413	124677678	-2.46335	4.78395e-06	ENSMUSG00000025551	287
chr19	5067029	5067222	-2.46302	7.48325e-08	ENSMUSG00000056481	857
chr2	29041141	29041417	-2.46296	9.50956e-06	ENSMUSG00000079502	0
chr13	57603290	57603506	-2.46262	0.000164801	ENSMUSG00000056222	0
chr9	118305187	118305394	-2.46258	0.00153337	ENSMUSG00000084608	17096
chr14	43298611	43298934	-2.46214	0.00152572	ENSMUSG00000115483	0
chr19	34984569	34984803	-2.46082	5.27361e-06	ENSMUSG00000024795	8825
chr9	72853654	72853861	-2.46067	0.000842169	ENSMUSG00000036030	0
chr12	33966542	33966807	-2.4599	1.53661e-05	ENSMUSG00000035799	6714
chr14	4153091	4153791	-2.45955	1.59816e-08	ENSMUSG00000090764	11240
chr4	46093584	46093773	-2.4593	0.00367647	ENSMUSG00000028328	0
chr5	4475221	4475545	-2.45839	5.31835e-06
chr2	25167713	25167943	-2.45838	4.97238e-06	ENSMUSG00000118563	0
chr4	39950340	39950530	-2.45795	0.000191204	ENSMUSG00000088526	30968
chr10	75148423	75148743	-2.45698	3.78469e-12	ENSMUSG00000009681	0
chr18	9743383	9743898	-2.45672	9.61557e-07	ENSMUSG00000036103	0
chr9	90903692	90903967	-2.45618	5.82824e-05	ENSMUSG00000102076	3940
chr11	119118791	119119054	-2.45562	4.27345e-05	ENSMUSG00000086547	3958
chr4	99447742	99448093	-2.45506	1.77891e-05	ENSMUSG00000081150	16489
chr7	44427694	44428134	-2.45452	5.56436e-09	ENSMUSG00000047085	885
chr4	95517720	95517884	-2.45323	0.00348068	ENSMUSG00000065745	6161
chr5	116950619	116951255	-2.45311	0.00492788
chr2	27679280	27679588	-2.45296	3.90816e-05	ENSMUSG00000015846	0
chr1	132739108	132739349	-2.45273	4.41472e-07	ENSMUSG00000026442	0
chr15	12795675	12796069	-2.45207	3.91586e-05	ENSMUSG00000115024	8714
chr18	10430162	10430767	-2.45175	2.38503e-10	ENSMUSG00000042942	0
chr9	63960340	63960882	-2.45175	4.21746e-11	ENSMUSG00000036867	0
chr9	119100433	119100609	-2.45094	5.9754e-05	ENSMUSG00000038060	1870
chr16	34248353	34248629	-2.45067	0.000790477	ENSMUSG00000061751	0
chr9	22099106	22099557	-2.4506	8.02286e-09	ENSMUSG00000001349	0
chr4	155382589	155383108	-2.44954	1.72002e-06	ENSMUSG00000029054	1873
chr5	44164517	44165045	-2.44898	4.33011e-10	ENSMUSG00000046985	10110
chr5	128451967	128452230	-2.44863	5.27362e-05	ENSMUSG00000104727	2186
chr4	122922532	122923226	-2.44769	9.58012e-10	ENSMUSG00000080929	2608
chr15	98805928	98806163	-2.44758	0.000672148	ENSMUSG00000059213	0
chr7	66128288	66128530	-2.44758	0.00107055	ENSMUSG00000032640	0	ENSMUSG00000097634	0
chr7	96661724	96662090	-2.44659	8.07911e-07	ENSMUSG00000048078	0
chr1	59591828	59592534	-2.44609	3.27585e-15	ENSMUSG00000047361	0	ENSMUSG00000026021	0
chr2	165881692	165882044	-2.44603	1.10943e-10	ENSMUSG00000039671	0	ENSMUSG00000086820	0
chr18	78897812	78898048	-2.44595	2.34863e-05	ENSMUSG00000024548	0
chr11	59266448	59266947	-2.44564	2.86968e-10	ENSMUSG00000009900	0
chr8	4511899	4512579	-2.44527	2.87798e-22	ENSMUSG00000008206	0
chr1	26627096	26627279	-2.44402	0.00011398
chr7	144040173	144040488	-2.44399	4.86014e-06	ENSMUSG00000037541	0
chr6	94540578	94540963	-2.44312	8.29048e-08	ENSMUSG00000045100	0
chr9	103678632	103679049	-2.44276	0.000176208	ENSMUSG00000042757	0
chr6	83212657	83213407	-2.44177	6.01334e-16	ENSMUSG00000068323	6422
chr11	75421673	75421840	-2.44168	0.00637494	ENSMUSG00000000753	0
chr7	79578088	79578516	-2.44159	4.82973e-07	ENSMUSG00000108373	0
chr19	6446007	6446269	-2.44092	7.82312e-08	ENSMUSG00000033768	0
chr10	84110285	84110485	-2.44064	0.000305152	ENSMUSG00000111049	9589
chr8	12429642	12431074	-2.44056	5.08719e-41	ENSMUSG00000047935	0
chr19	57560742	57560984	-2.44042	3.32705e-05	ENSMUSG00000117770	16520
chr11	35528044	35528301	-2.44033	1.22497e-05	ENSMUSG00000056427	0
chr12	77716032	77716339	-2.44033	2.74226e-05	ENSMUSG00000111903	26542
chr2	31808807	31809056	-2.43993	6.15957e-06	ENSMUSG00000043102	0
chr3	83111328	83111949	-2.43946	7.78906e-09	ENSMUSG00000074517	13328
chr16	96882629	96882841	-2.43919	7.1856e-06	ENSMUSG00000050272	0
chr9	99878995	99879388	-2.43874	4.91291e-06	ENSMUSG00000053747	2826
chr17	51262566	51263467	-2.43852	8.14896e-12	ENSMUSG00000117168	25505
chr2	116103580	116103897	-2.43836	4.17589e-06	ENSMUSG00000086308	17670
chr18	47647313	47647507	-2.43783	0.00361481	ENSMUSG00000118259	0
chr5	20753423	20753847	-2.43762	2.10654e-05	ENSMUSG00000039987	4817
chr4	35125324	35125773	-2.43718	3.05327e-10	ENSMUSG00000073910	0
chr6	128602563	128602752	-2.4368	8.27709e-05	ENSMUSG00000030361	6476
chr19	46529960	46530636	-2.43495	2.64482e-12	ENSMUSG00000025035	461
chr6	29707779	29708388	-2.43485	5.23608e-16	ENSMUSG00000001763	0
chr11	11926601	11926766	-2.43483	0.00110714	ENSMUSG00000020176	3743
chr18	58669280	58669509	-2.43465	0.00574232	ENSMUSG00000024601	0
chr1	54223478	54223720	-2.43416	3.92584e-05	ENSMUSG00000094013	25383
chr4	84265884	84266072	-2.43205	0.000715562	ENSMUSG00000028487	9024
chrX	167654876	167655284	-2.43189	4.06448e-06	ENSMUSG00000049176	0
chr18	60606210	60606394	-2.43188	5.53404e-06	ENSMUSG00000043079	0
chr6	88971827	88972038	-2.43184	2.44129e-05	ENSMUSG00000055403	0
chr3	105272344	105272823	-2.43175	2.55203e-08
chr10	83876421	83876613	-2.43167	0.00048169	ENSMUSG00000112133	25240
chr10	60979362	60979877	-2.4316	3.95346e-06	ENSMUSG00000080526	18519
chr2	92870366	92870610	-2.43136	0.00546997	ENSMUSG00000086980	0
chr19	7083424	7083685	-2.43075	9.5836e-05	ENSMUSG00000036278	0
chr9	74853817	74854527	-2.43035	9.92954e-13	ENSMUSG00000066477	0	ENSMUSG00000093662	0	ENSMUSG00000101596	0
chr6	139275665	139275891	-2.43033	0.000157236	ENSMUSG00000108128	39707
chr16	94155007	94155630	-2.43032	6.24581e-09	ENSMUSG00000040820	0
chr1	90734135	90734546	-2.42986	1.56462e-05	ENSMUSG00000048126	31378
chr12	117053933	117054714	-2.42964	1.33225e-14	ENSMUSG00000056553	0
chr19	58336329	58336837	-2.42917	0.000168959	ENSMUSG00000025089	0
chr10	127513337	127513762	-2.42856	8.02434e-12	ENSMUSG00000040280	1206
chr12	3942068	3942645	-2.42855	7.32017e-11	ENSMUSG00000112271	10029
chr14	8309410	8309772	-2.42823	5.45826e-05	ENSMUSG00000021750	0
chr4	122831943	122832248	-2.42801	5.43899e-08	ENSMUSG00000028657	3995
chr5	138819880	138820577	-2.42738	1.40614e-08	ENSMUSG00000094504	0
chr17	88763917	88764572	-2.42732	1.85029e-19	ENSMUSG00000024107	0
chr7	115422951	115423297	-2.42492	1.64052e-06	ENSMUSG00000051910	47576
chr8	111081797	111082062	-2.42451	1.55074e-06	ENSMUSG00000033633	0
chr15	86903040	86903475	-2.42448	1.12205e-06	ENSMUSG00000115957	20163
chr7	35958222	35958687	-2.42141	1.08299e-05
chr2	49272370	49272880	-2.42079	1.72807e-07	ENSMUSG00000036792	0
chr4	142037918	142038152	-2.42074	0.00031215	ENSMUSG00000040616	0
chr12	105875225	105875446	-2.42035	5.15913e-05	ENSMUSG00000113537	481
[truncated: 14,168 more rows]
[truncated: 7 more columns]
