# Supplementary material for: Acquisition of neural fate by combination of BMP blockade and chromatin modification
Source: iScience. 2023 Sep 9;26(10):107887. doi: 10.1016/j.isci.2023.107887 (PMC10522999; doi:10.1016/j.isci.2023.107887)
Supplement: Table S5 Numerical data for bar graphs, related to Figures 1J, 2B, 3C–3E, 4C, 4F, 4I, 4M, S1D, S3A, S3D, S3G, S3J, S4B, S4C, and S5N [file mmc6.xlsx]

## Sheet: Figure 1J
	Control			+BMP			p-value
Nanog	0.217	0.134	0.254	0.189	0.283	0.271	0.37544
Pax6	23.34	18.29	24.28	3.67	4.187	1.684	0.000729581
Id1	0.867	0.794	1.576	3.598	6.658	7.376	0.0154814
Ring1A	4.518	15.503	6.128	6.254	9.283	3.198	0.555794
Ring1B	2.878	1.667	1.532	0.526	0.477	0.362	0.0218329
Cbx2	7.636	10.689	4.3	1.274	1.943	0.332	0.028808
Cbx4	7.404	12.169	14.877	5.637	10.38	7.383	0.227521
Cbx6	1.375	1.079	1.446	1.742	1.284	0.765	0.910561
Cbx7	0.461	0.231	0.603	0.705	1.316	0.92	0.0586385
Cbx8	11.705	3.781	3.274	1.123	1.401	1.84	0.154512
Phc1	1.686	1.749	1.306	0.462	0.276	0.354	0.00121038
Phc2	5.397	2.232	7.178	5.794	4.587	7.711	0.556461
Phc3	1.747	1.253	1.227	0.609	1.634	1.523	0.696294
Pcgf2	1.66	1.471	2.931	1.568	0.569	0.794	0.130222
Pcgf4	6.543	5.136	5.608	7.566	4.679	6.682	0.595379
Pcgf1	2.572	1.924	2.801	1.867	1.492	3.298	0.744066
Pcgf3	1.769	1.198	0.658	0.609	1.549	1.587	0.93388
Pcgf5	0.897	1.357	1.616	0.589	0.498	0.839	0.0501602
Pcg6	1.109	1.341	1.198	0.698	1.572	1.528	0.872442
Rybp	1.482	1.311	0.786	0.798	1.452	0.877	0.635112
Eed	0.429	0.684	0.499	0.453	0.557	0.401	0.49263
Ezh1	0.761	1.045	0.699	0.588	0.794	0.435	0.198296
Ezh2	1.138	0.896	0.724	1.388	1.282	0.898	0.230855
Rbbp4	1.423	1.658	1.673	1.409	1.144	1.02	0.0486287
Rbbp7	0.937	1.795	1.877	1.948	1.891	1.925	0.27011
Suz12	1.026	0.847	0.611	0.813	0.916	0.662	0.836753

## Sheet: Figure 2B
Phc1	Wild-type 0d	Phc1-KO#2 0d		p-value
	0	-16.62		0.00122413
	0	-22.3617
	0	-15.1142

## Sheet: Figure 3C
Upregulated genes	Term	PValue	-LOG10(p-value)	Genes
	mmu04550:Signaling pathways regulating pluripotency of stem cells	6.02364e-09	8.2204	RIF1, DLX5, TCF7, PIK3CD, FZD10, PIK3CB, WNT6, ZIC3, SMARCAD1, HOXA1, JARID2, JAK3, LEFTY2, WNT3, LEFTY1, PCGF5, WNT7B, ESRRB, ESX1, INHBB, LIFR, IGF1, KLF4, DUSP9, ISL1, TBX3, POU5F1, MAPK13, BMP4, REST, HAND1, ID4, NANOG, IL6ST, NODAL
	mmu01100:Metabolic pathways	6.24734e-09	8.20412	DMGDH, GLDC, SEC1, CYP3A13, PNP, LIPC, LRAT, CHAC1, TKTL1, ENTPD3, ALG6, ACSL1, ACSL5, GBGT1, SULT2B1, MTHFD2, MPPE1, PLPP3, PLPP1, CDS1, PNP2, SHMT1, PLA2G5, MTMR7, LDHB, PPCS, INPP5D, PRDM16, LDHD, HMOX1, ST8SIA5, ATP6V0A4, B4GALNT3, RIMKLA, GSTM3, GSTM2, GSTM1, PMM1, CHKA, ST8SIA1, PYCR1, PAFAH2, GLUD1, BHMT, VNN1, CYP2S1, KYAT3, PLCH2, GSTM6, ACY1, HIBADH, DPYS, HEXB, PYGL, GGTA1, SPTLC3, IMP…
	mmu05418:Fluid shear stress and atherosclerosis	7.86996e-08	7.10403	GSTP3, SDC4, GSTP2, NCF2, GSTP1, ITGB3, PDGFB, PIK3CD, PDGFA, PIK3CB, CALML4, ICAM1, THBD, KDR, RAC3, HMOX1, GSTM3, NQO1, GSTM2, HSP90AA1, GSTM1, DUSP1, MMP9, KLF2, ASS1, VEGFA, MAPK13, BMP4, GSTA3, TRPV4, PECAM1, SQSTM1, GSTM6, NFE2L2
	mmu00480:Glutathione metabolism	3.71661e-06	5.42946	GSTM3, GSTM2, GPX2, GGT6, GSTM1, GPX1, GPX4, GSTP3, GSTP2, GSS, GSTP1, GPX6, GSR, OPLAH, SRM, GSTA3, CHAC1, GGT1, GCLM, GSTM6
	mmu05200:Pathways in cancer	9.35807e-05	4.02872	RET, PIK3CD, LAMC2, PIK3CB, FZD10, CALML4, GLI1, FGF1, FGF4, RASSF5, PIM1, RAC3, JAK3, PRKCG, HSP90AA1, RALBP1, ITGA3, PLEKHG5, NCOA3, NCOA4, MITF, TRAF1, F2, MMP9, MSH6, IL23A, KIT, ITGA6, ARHGEF1, IL6ST, BIRC3, GSTP3, GSTP2, EPAS1, PTGER2, GSTP1, NOTCH4, TCF7, PDGFB, PDGFA, IL6RA, WNT6, HMOX1, RALGDS, WNT3, GSTM3, NQO1, GSTM2, CDKN2B, GSTM1, TGFB1, GADD45B, JUP, GADD45A, CDKN2A, WNT7B, PTCH2, I…
	mmu05231:Choline metabolism in cancer	0.000119737	3.92082	PRKCG, SLC44A3, PLA2G4F, DGKE, LYPLA1, SLC44A4, SLC44A1, CHKA, PLA2G4E, DGKA, WAS, PDGFB, PIK3CD, PDGFA, PIK3CB, EIF4EBP1, RAC3, PLPP3, RALGDS, PLPP1, PDK1
	mmu04960:Aldosterone-regulated sodium reabsorption	0.000170653	3.767	PRKCG, SLC9A3R2, FXYD2, SCNN1B, PIK3CD, ATP1A2, SFN, PIK3CB, IGF1, SGK1, ATP1B1, PDK1
	mmu04216:Ferroptosis	0.000281421	3.55129	STEAP3, GPX4, ACSL1, GSS, NCOA4, SLC40A1, HMOX1, ACSL5, SLC3A2, GCLM, SAT1, SLC39A14
	mmu04670:Leukocyte transendothelial migration	0.000592907	3.22695	PRKCG, NCF2, PIK3CD, PIK3CB, ITGAL, MMP9, MAPK13, ICAM1, CLDN6, MYLPF, CLDN5, CLDN10, CLDN4, CLDN3, CLDN9, RASSF5, CLDN7, PECAM1, PTK2B, ESAM, EZR, JAM2
	mmu00564:Glycerophospholipid metabolism	0.000976413	3.01055	CDS1, PLA2G4F, DGKE, LYPLA1, CHKA, PLA2G1B, PLA2G4E, DGKA, PLA2G5, LCLAT1, AGPAT2, ETNK2, ETNK1, PLA2G10, GPAT3, GPAT2, PLPP3, PLPP1, PLA1A
Downregulated genes	mmu04360:Axon guidance	2.99063e-15	14.5243	SEMA5A, EPHB6, ROBO2, SEMA5B, ROBO3, LRRC4, ROBO1, DPYSL5, DPYSL2, PLXNC1, EPHB2, EPHB1, EPHB4, SEMA6B, EPHA5, SEMA6C, EPHA7, SEMA6A, WNT5B, UNC5A, EPHA8, TRPC4, DCC, SEMA6D, RGMA, SMO, MYL9, NGEF, CAMK2D, NTN4, PIK3R3, PARD6G, EFNA5, NTN1, GNAI1, NTN3, GNAI2, EFNB2, PAK1, ABLIM1, EFNB3, PLXNA2, FYN, PAK3, NTNG2, FZD3, SEMA4C, NFATC4, FES, PLXNB1, BMPR1B
	mmu05032:Morphine addiction	8.67944e-12	11.0615	GABRB3, GABRB2, PDE1C, PDE1B, PDE3B, ADCY4, ARRB1, ADCY1, GNAI1, ADCY6, ADCY5, GNAI2, GRK3, GNG10, GNG2, GNGT2, PDE4B, GNG8, GABRE, KCNJ3, GABBR2, GABRA5, PRKCB, GABRA4, GABRA3, GABRG3, GNAO1, PDE10A, PDE3A, GNAS, GNB5
	mmu04725:Cholinergic synapse	1.23944e-10	9.90658	CAMK2D, CHRNA3, CHRNA4, CHRM4, CHRNA7, ADCY4, PIK3R3, ADCY1, GNAI1, ADCY6, ADCY5, PIK3R5, GNAI2, GNG10, GNG2, GNGT2, AKT3, GNG8, FYN, KCNJ2, KCNJ3, KCNJ4, CHRNB4, KCNJ12, PRKCB, GNAO1, SLC5A7, KCNQ2, BCL2, KCNQ3, GNB5, PLCB1, CREB5
	mmu04310:Wnt signaling pathway	1.36558e-10	9.86328	CAMK2D, CTBP1, CTNND2, LEF1, PRICKLE2, WNT8B, PRICKLE1, CXXC4, NKD1, NKD2, FRAT1, CCND2, FRAT2, PEG12, FRZB, RSPO1, GPC4, RSPO4, FZD1, APC2, TCF7L2, FZD3, FZD2, TLE1, WNT5B, FZD5, FZD4, PRKCB, CTNNBIP1, FZD6, FZD8, NFATC1, WNT16, NFATC4, MAPK10, SFRP1, VANGL2, SFRP2, DAAM2, ROR1, PLCB1, LGR5
	mmu04724:Glutamatergic synapse	5.61517e-08	7.25026	GRIK5, SLC1A2, ADCY4, ADCY1, GRIK2, GNAI1, ADCY6, ADCY5, GNAI2, GRM2, GRK3, GNG10, GRM4, GNG2, GNGT2, GRM8, GNG8, GRIA3, KCNJ3, GRIA4, PRKCB, GNAO1, GRIN3A, DLG4, GNAS, GNB5, PLCB1, SHANK2, SHANK1
	mmu04926:Relaxin signaling pathway	8.81898e-08	7.05453	SHC4, SHC2, ADCY4, PIK3R3, ARRB1, ADCY1, GNAI1, ADCY6, ADCY5, GNAI2, GNG10, GNG2, GNGT2, AKT3, GNG8, MMP2, VEGFC, MAPK12, TGFBR1, GNAO1, MAPK10, MAPK11, COL1A2, COL4A6, GNAS, COL4A5, GNB5, RLN1, PLCB1, SOS2, CREB5
	mmu05200:Pathways in cancer	1.35029e-07	6.86967	HHIP, GLI3, FGF5, FRAT1, RASSF1, CCND2, FRAT2, CASP8, GNGT2, PEG12, MECOM, FGF9, SUFU, AKT3, PIM2, APC2, WNT5B, DAPK1, PRKCB, DCC, MMP2, F2R, WNT16, TGFBR1, AGTR1A, AR, SMO, COL4A6, COL4A5, PLCB1, SOS2, NOTCH2, NOTCH3, CAMK2D, CTBP1, LEF1, LPAR1, MGST1, ADCY4, PIK3R3, WNT8B, GSTT1, ADCY1, LPAR4, DLL1, GNAI1, ADCY6, ADCY5, GNAI2, GNG10, GNG2, ERBB2, GNG8, HES1, CTNNA2, RXRG, HES5, EGLN1, FZD1, TCF…
	mmu04713:Circadian entrainment	1.5763e-07	6.80134	CAMK2D, GUCY1B1, ADCY4, ADCY1, GNAI1, CACNA1H, ADCY6, ADCY5, CACNA1G, GNAI2, GNG10, GNG2, GNGT2, GNG8, GRIA3, KCNJ3, GRIA4, GUCY1A2, GUCY1A1, PRKCB, GNAO1, ADCYAP1, NOS1AP, GNAS, GNB5, PLCB1
	mmu05224:Breast cancer	1.70287e-07	6.76955	NOTCH2, SHC4, NOTCH3, SHC2, LEF1, PIK3R3, WNT8B, DLL1, FGF5, FRAT1, FRAT2, PEG12, FGF9, ERBB2, AKT3, HES1, HES5, FZD1, APC2, TCF7L2, FZD3, JAG1, FZD2, WNT5B, FZD5, FZD4, FZD6, FZD8, WNT16, FGF15, PGR, SOS2, FGFR1
	mmu04261:Adrenergic signaling in cardiomyocytes	3.81954e-07	6.41794	CAMK2D, ADCY4, ATP2A1, ADCY1, GNAI1, ADCY6, SLC8A1, ADCY5, PIK3R5, GNAI2, SLC8A2, CACNG8, AKT3, SCN5A, CACNG4, TPM4, TPM2, CACNA2D2, ATP1B2, AGTR1A, MAPK12, SLC8A3, CACNB2, MAPK11, ACTC1, PPP1R1A, PPP2R2B, MYL3, GM2436, BCL2, GNAS, PLCB1, CREB5

## Sheet: Figure 3D
Upregulated genes	Term	PValue	-LOG10(p-value)	Genes
	GO:0006629~lipid metabolic process	7.22474e-11	10.1415	DGKE, ACAA2, DGKA, ECI1, SEC1, LCLAT1, LIPE, LIPC, FADS6, LIPH, CYP1B1, LRAT, CPT1A, DGAT2, ACSL1, ACSL5, ALDH3A2, SULT2B1, ALDH3A1, ACAP1, FDX1, PLA2G10, PLBD1, PLPP3, PLPP1, PLA1A, CDS1, ISYNA1, RETSAT, ABHD3, PLA2G5, ACACB, MTM1, MTMR7, ALDH3B2, EBP, RNF213, INPP5D, APOF, ST8SIA5, APOD, ST8SIA6, DECR2, GSTM2, XBP1, GSTM1, CHKA, ST8SIA1, FUCA1, EPHX1, NR1D2, SYNJ2, PAFAH2, ACSF2, CYP2S1, ECHDC2…
	GO:0001525~angiogenesis	1.95732e-09	8.70774	NRP2, ROBO4, SERPINE1, DYSF, CIB1, RBPJ, FGF1, SAT1, ELK3, KDR, CYP1B1, CCN3, HTATIP2, BCAS3, TNFRSF12A, SYK, CEMIP2, GAB1, HSPG2, SIRT1, OVOL2, HAND1, NINJ1, MMRN2, PECAM1, ANGPTL4, MFGE8, EPHA2, HBEGF, ENG, FOXC1, EPAS1, PDGFA, SEMA3E, GATA2, APELA, RNF213, HMOX1, PTK2B, XBP1, WNT7B, MCAM, TIE1, FN1, PLXDC1, TBX4, VEGFA, EFNA1, BMP4, KLF5, FGF18, ACKR3, TEK, PLCD1
	GO:0043066~negative regulation of apoptotic process	5.82857e-09	8.23433	AVEN, PRR5, DYRK3, RIF1, SLC40A1, SIX1, CIB1, HK1, FGF4, LGALS3, ALDH2, SIX4, PRAMEL7, PRAMEL6, RPS6KA1, PIM1, KDR, MAEL, CD38, PIM3, NOS1, TIMP1, IER3, CAMK1D, MSX2, DUSP1, NCOA3, TEX11, NME2, PLAUR, MITF, SERPINB9, PRLR, SIRT1, MMP9, ARHGAP10, TCL1, CLDN7, PPIF, ANGPTL4, NUPR1, SGK1, CRYAB, D1PAS1, BIRC3, DDR2, GM3183, PDXK, GSTP1, HPN, RNF7, CLN8, NOL3, NUGGC, PKHD1, CKMT1, CLN3, CD59A, ERBB3,…
	GO:0007275~multicellular organism development	1.11896e-08	7.95078	ZFP568, NEXMIF, PLEKHB1, TRP63, PRDM1, FZD10, FGF1, LCLAT1, FGF4, CLGN, ZFP36, CDH3, CREB3L2, KDR, MAEL, HOXA1, FAM3C, MSX2, NANOS3, THEMIS, ISLR2, MITF, UNC5C, NPNT, ISL1, OVOL2, ISL2, SIK1, ALPK3, PLPP3, D1PAS1, EPHA2, GCM1, CASZ1, SEMA7A, BEX1, DLX3, DLX5, EPAS1, NOTCH4, PDGFB, TWF2, PDGFA, ZFP36L2, WNT6, APELA, ZFP57, KHDC3, SOHLH2, DND1, MOV10L1, MORC1, ZBTB7B, N4BP3, WNT3, NGFR, XBP1, DNASE…
	GO:0045944~positive regulation of transcription from RNA polymerase II promoter	1.52832e-07	6.81531	FHOD1, TRP63, FGF1, RBPJ, FGF4, ELK3, SPIC, SOX15, CREB3L2, RPS6KA1, NFATC2IP, HOXA1, JUNB, SLC11A1, RFX2, ARID5A, LMO7, MITF, BHLHA15, NPNT, ISL1, ISL2, KAT6B, IL23A, ZFP42, ZFP296, D1PAS1, ZFPM1, SKAP1, GCM1, CASZ1, BEX1, DLX5, AIRE, EPAS1, GATA3, GATA2, BHLHE23, NPAS2, SOHLH2, NLRP3, ZBTB7B, ZFP982, S100A10, TFAP2B, XBP1, TFAP2C, TGFB1, JUP, ESRRB, IGF2, NFATC2, NR1D2, EVX1, IGF1, POU2F3, NFKB…
	GO:0006357~regulation of transcription from RNA polymerase II promoter	1.78631e-07	6.74715	GM14124, ZFP568, ZFP600, GM14401, JADE1, TRP63, HR, JADE3, PRDM1, RBPJ, ELK3, SPIC, ZFP36, CREB3L2, HOXA1, JUNB, GM14409, MSX2, ZFP979, GM14139, ZFP978, GM14412, ZFP459, ESX1, RFX2, ARID5A, ZBTB32, ARID5B, MITF, BHLHA15, OVOL1, ISL1, ZFP607B, OVOL2, TLE5, ISL2, ZFP42, ZFP296, ZFPM1, ZFP986, CPHX1, ZFP985, GCM1, URI1, ZBTB8A, DLX3, ZFP345, DLX5, ZFP989, EPAS1, ZFP988, ZFP229, ZFP987, TCF7, PRDM14,…
	GO:1990830~cellular response to leukemia inhibitory factor	4.20944e-07	6.37572	NRP2, RIF1, UBXN2A, GLDC, LRRC2, ICAM1, FGF4, CHCHD4, MPC1, GNPNAT1, TRIM25, LRAT, MYBL2, JARID2, RFX2, ARID5B, TEX14, PCOLCE, SIRT1, POU5F1, NR5A2, RNF125, KAT6B, ZFP42, PLA2G10, MTF2, PADI2, B3GNT2, EFHC2, STOML1, SHMT1, ILDR1, MRPL15, SRM, SYNGR1, RNF138, ADAM23, SPP1, MSC, XBP1, PMM1, SPRY4, LAPTM5, KLF4, PML, SMAD7, BSPRY, KLF5, CTH, MKRN1, GCLM, PFKP
	GO:0009410~response to xenobiotic stimulus	5.14888e-07	6.28819	RET, TRAF3IP2, PNP, CDH3, KDR, CD38, APOBEC1, ABCG8, ABCG5, HSP90AA1, CPT1A, GPX1, ABCC2, ITGA3, TERF1, MMP9, DUSP6, REN1, ALDH3A1, LCK, SCNN1B, SMTNL1, ENG, PNP2, SLC1A1, PDGFA, AK4, GATA3, ABCB11, AGPAT2, ACACB, NPAS2, TRP53I13, HMOX1, PTK2B, NCKAP1L, ABCB1A, CBX7, TFAP2B, NQO1, XBP1, TIGAR, TGFB1, CDKN2A, CARD9, IGF2, NFATC2, SOD2, ASS1, P2RX7, CPS1, GCLM
	GO:0030154~cell differentiation	5.47235e-07	6.26201	CPNE5, RPL10L, TRP63, CIB1, FGF1, RBPJ, FGF4, ELK3, CLGN, RIMS1, LGALS3, SPIC, TOPAZ1, PEG10, SOX15, KDR, MAEL, JUNB, PRKCH, NANOS3, RFX2, TTC21A, MITF, NPNT, ISL1, ARMC2, SIK1, D1PAS1, ZFPM1, SQSTM1, FKBP6, EPHA2, DRC7, CASZ1, SEMA7A, BEX1, DLX3, DLX5, EPAS1, ARHGEF28, NOTCH4, TEX19.2, RASAL1, CREBL2, GATA3, TEX19.1, GATA2, APELA, PRDM16, SOHLH2, MOV10L1, MORC1, ZBTB7B, SLC19A2, NGFR, XBP1, TFAP…
	GO:0007283~spermatogenesis	7.25106e-07	6.13966	PIWIL2, GAL3ST1, RIF1, RPL10L, MEI4, TESK2, TRP63, TDRP, HSF2BP, CIB1, GLI1, 4930447C04RIK, CLGN, TAF7L, DNMT3L, BOLL, TOPAZ1, MAEL, HORMAD1, GGT1, GPX4, NANOS3, PGAM2, RFX2, TTC21A, OVOL1, SSTR2, SIRT1, IQCG, DNM2, MSH6, ARMC2, PNLDC1, KIT, ZFP296, D1PAS1, FKBP6, BIRC3, PXT1, DRC7, TEX19.2, TEX19.1, AURKC, AK7, PSMA8, STK31, SYCE3, SOHLH2, DND1, MAP7, MOV10L1, MORC1, SLC19A2, ADAD2, CRTAP, DMRT1…
Downregulated genes	GO:0007399~nervous system development	3.17666e-42	41.4976	SEMA5A, VIT, SEMA5B, SERPINE2, MYT1L, GRIP1, RNF112, ATCAY, SOX1, OPHN1, DPYSL5, DPYSL2, DPYSL3, EPHB2, EPHB1, EPHA5, SEMA6B, SEMA6C, EPHA7, SRRM4, SEMA6A, SMARCC2, RBFOX3, DSCAM, EPHA8, SEMA6D, MAGI2, SOX11, MYT1, NPAS4, OLFM1, ADCYAP1, TYRO3, ULK2, KCTD11, PRKD1, TOX, NGEF, CHRNA3, BRSK2, NRN1, ZC4H2, SDC2, SLC1A2, EFNA5, CPLX2, PCDH18, EFNB2, BRINP2, ATXN1, EFNB3, BRINP3, NTNG2, FZD3, JAG1, BD…
	GO:0007275~multicellular organism development	1.0369e-27	26.983	SERPINE2, MYT1L, WIPF3, RAX, SOX3, TMEM88, DPYSL2, EPHB2, SOX6, BVES, EPHB4, EPHA5, DYNC2H1, PAQR8, EPHA7, UNC5A, EPHA8, RFX3, SOX11, SFRP1, TWSG1, SFRP2, BIN1, GPR161, TYRO3, KCTD11, FREM1, NGEF, FREM2, TSHZ2, TWIST1, FLRT2, PDGFD, FLRT1, HESX1, ALX3, ALX1, RBM11, FZD1, NTNG2, FZD3, PHC2, JAG1, FZD2, FZD5, FZD4, FZD6, GREB1, FZD8, PBX1, DCLK1, NFATC4, VANGL2, ID3, FAT3, VSX2, DDR1, ROBO2, ROBO3,…
	GO:0007155~cell adhesion	1.81666e-21	20.7399	SPON1, CLSTN3, CTNND2, CELSR1, CDH9, CELSR2, CDH8, CELSR3, CDH7, CDH6, CDH4, CDH2, CNTNAP5A, CLDN34C1, TNR, NRCAM, SVEP1, BVES, EPHB1, EPHB4, KIRREL3, CXADR, DSCAM, EPHA8, PRKCE, ATP1B2, PCDHA12, BCAN, MXRA8, TYRO3, FREM1, FREM2, ASTN1, CALCA, PCDH15, THY1, PCDH18, PCDH17, EFNB2, FLRT2, CDH20, CDH22, FLRT1, CDH24, MYH10, MPDZ, SLAMF1, CADM3, PARVA, IGSF11, LRFN3, PCDHGA11, PCDHGA12, DAB1, COL5A1,…
	GO:0007411~axon guidance	2.93425e-21	20.5331	SEMA5A, EPHB6, ROBO2, SEMA5B, DRAXIN, ROBO3, TRIO, GLI3, ROBO1, CDH4, KIF5C, DPYSL5, DPYSL2, KIF5A, NRCAM, EMB, EPHB2, FEZF1, EPHB1, EPHB4, SEMA6B, EPHA5, SEMA6C, EPHA7, SEMA6A, FOXD1, UNC5A, DSCAM, EPHA8, DCC, SEMA6D, VSTM2L, PAX6, GAP43, RTN4RL1, GAS1, EVL, MATN2, MEG3, NOTCH3, EPHA10, CRMP1, EFNA5, NTN1, EFNB2, PRTG, ABLIM1, EFNB3, RELN, FLRT2, APBB1, MYH10, BDNF, SEMA4C, VAX1, NFASC, TTC8, LH…
	GO:0007156~homophilic cell adhesion via plasma membrane adhesion molecules	8.02717e-20	19.0953	PTPRT, ROBO2, PCDHGB8, PCDHGB7, PCDHGB6, PCDHGB5, PCDHGB4, CLSTN3, PCDHGB2, PTPRM, CELSR1, CDH9, CELSR2, CDH8, CELSR3, CDH7, ROBO1, CDH6, CDH4, CDH2, NRCAM, EMB, KIRREL3, PCDHGA7, PCDHGA5, PCDHGA4, DSCAM, PCDHGA3, PCDHGA2, VSTM2L, PCDHA12, PCDHGA9, PALLD, CDH10, CDH11, CDH13, OBSL1, AMIGO1, PCDH15, PCDH18, PCDH17, PRTG, CDH20, CDH22, CDH24, PCDH1, CADM3, PCDH9, PCDHGC5, PCDH8, IGSF11, PCDHGA11, P…
	GO:0001764~neuron migration	4.68805e-17	16.3288	ROBO3, TOP2B, CELSR1, CELSR2, SH3RF1, CELSR3, GJA1, SOX1, FEZF1, KIRREL3, SEMA6A, DCC, PAX6, PEX2, NRG1, ACAP3, DDIT4, TYRO3, ASTN2, MATN2, ASTN1, CEP85L, TWIST1, NDNF, NTN1, RELN, DCDC2A, NDN, FYN, APBB1, MYH10, MARK1, BBS1, FZD3, AUTS2, NTRK3, NR2F1, SEPTIN4, NR2F2, VAX1, DCLK1, NR4A2, DAB1, AXL, CNTN2, FAT3, FGF13, MDGA1, LRP12, ADGRL3
	GO:0007420~brain development	1.26511e-12	11.8962	B4GALT2, GABRB3, ROBO2, RAX, AATK, ECE2, NR2E1, GLI3, RGS2, CDH2, DPYSL2, SIX3, KIF21B, BBS7, SOX6, CFAP43, EPHA7, SLC6A11, PAX6, POU3F1, EML1, POU3F4, DDIT4, PLCB1, PAFAH1B2, SHANK2, RTN3, NLGN2, CTTNBP2, AMIGO1, ADCY1, MACROH2A2, EFNA5, PCDH18, ATXN1, RELN, NNAT, CDH22, HESX1, MYH10, HES5, ARNT2, ZFHX2, NEGR1, SYT1, GABRA5, PBX3, PBX2, SEPTIN4, MEIS3, VAX1, SMARCA1, EPOR, PBX1, DCLK1, NFASC, LH…
	GO:1905606~regulation of presynapse assembly	1.63199e-12	11.7878	FZD1, NTNG2, PTPRS, NLGN2, CLSTN3, NTRK3, NRXN1, NRG1, PTPRD, LRFN3, LRFN4, LRRTM3, SLITRK4, SLITRK5, GPC4, MDGA1, GPC6, CBLN2, SNCA, CBLN1, LRRC4B
	GO:0030154~cell differentiation	3.19436e-12	11.4962	SEMA5A, TDRKH, SEMA5B, SERPINE2, MYT1L, WIPF3, RORC, FGF5, RIMS2, SOX3, SOX1, FGF9, DPYSL2, CPNE1, THSD7A, SOX9, SOX6, SOX4, SOX5, SEMA6B, PAQR8, SEMA6C, SRRM4, SEMA6A, SFMBT1, SEMA6D, RFX3, SOX14, SOX11, SOX12, MYT1, SOX10, NPAS4, EID1, SFRP1, TWSG1, SFRP2, ZFP41, BIN1, MXRA8, KCTD11, PRKD1, NGEF, MEG3, NOTCH2, NOTCH3, PKDCC, CTBP1, ZC4H2, SDC2, ILDR2, TWIST1, EFNA5, CPLX2, EFNB2, EFNB3, RBM11, …
	GO:0042391~regulation of membrane potential	1.62627e-11	10.7878	GABRB3, HCN4, NLGN3, GABRB2, CHRNA3, NLGN2, CHRNA4, GRIK5, LRRK2, CHRNA7, KCNA5, GRIK2, SLC4A4, CACNA1H, CACNA1G, RIMS2, RIMS4, DPP6, PIEZO2, GABRE, BVES, ASIC1, SCN1A, KCNH2, CHRNB4, KCNH4, GABRA5, GABRA4, GABRA3, HTR3A, GABRG3, ANO1, PEX5L, GLRB, CNIH2, CNIH3

## Sheet: Figure 3E
							relative to wild-type ES	compare between 4d
	n=	1	2	3	Average	SEM	p-value	p-value
Nanog	Wild-type 0d	1	1	1	1
	Wild-type 4d	0.0592743	0.150582	0.0551689	0.0883419	0.0311428	8.10745e-06
	Phc1-KO#2 0d	0.704946	0.800307	0.97942	0.828225	0.080454	0.0996375
	Phc1-KO#2 4d	0.67852	0.68237	0.267943	0.542944	0.137505	0.0292712	0.0321455
Zfp42	Wild-type 0d	1	1	1	1
	Wild-type 4d	0.0884683	0.0708052	0.0693481	0.0762072	0.00614495	1.17436e-08
	Phc1-KO#2 0d	0.980349	0.939523	0.707107	0.875659	0.0850964	0.217767
	Phc1-KO#2 4d	0.974875	0.444421	0.650671	0.689989	0.154386	0.115057	0.0165042
Klf4	Wild-type 0d	1	1	1	1
	Wild-type 4d	0.0896222	0.134904	0.244855	0.15646	0.0460899	5.24272e-05
	Phc1-KO#2 0d	1.05702	1.10957	1.1487	1.1051	0.0265602	0.0167214
	Phc1-KO#2 4d	0.343885	0.31864	0.469761	0.377429	0.0467379	0.000183623	0.0281391
Bmp4	Wild-type 0d	1	1	1	1
	Wild-type 4d	0.0712977	0.0908733	0.208772	0.123648	0.0429357	3.40244e-05
	Phc1-KO#2 0d	0.852635	0.823591	1.22264	0.966289	0.12845	0.805939
	Phc1-KO#2 4d	0.926588	0.852635	1.3566	1.04528	0.157121	0.78754	0.00480837
Tfap2c	Wild-type 0d	1	1	1	1
	Wild-type 4d	0.0529216	0.0877778	0.174343	0.105014	0.0360953	1.57034e-05
	Phc1-KO#2 0d	0.678302	1.42405	1.56917	1.22384	0.275967	0.462804
	Phc1-KO#2 4d	1.34723	0.757858	1.44393	1.18301	0.214399	0.441439	0.00771602
Prdm1/ Blimp1	Wild-type 0d	1	1	1	1
	Wild-type 4d	0.473029	0.845997	1.11729	0.812104	0.186752	0.371279
	Phc1-KO#2 0d	0.876606	1.56002	1.29235	1.24299	0.198822	0.28874
	Phc1-KO#2 4d	5.02805	4.74614	8.33973	6.03797	1.15375	0.0119999	0.0110638
Pax6	Wild-type 0d	1	1	1	1
	Wild-type 4d	37.7918	38.0916	25.1975	33.6936	4.24893	0.00153473
	Phc1-KO#2 0d	0.171943	0.547718	1.04641	0.58869	0.253267	0.179695
	Phc1-KO#2 4d	4.25748	3.60044	2.60954	3.48916	0.478961	0.00652964	0.0021186
Rax	Wild-type 0d	1	1	1	1
	Wild-type 4d	989.119	416.945	395.977	600.68	194.314	0.0367115
	Phc1-KO#2 0d	1.76541	0.21362	3.12714	1.70206	0.841658	0.451122
	Phc1-KO#2 4d	11.0809	3.00905	1.63249	5.24081	2.94695	0.223538	0.0375129
Sox1	Wild-type 0d	1	1	1	1
	Wild-type 4d	15.9212	11.0616	21.2014	16.0614	2.92797	0.00677267
	Phc1-KO#2 0d	0.739367	1.05905	2.91783	1.57208	0.679172	0.447025
	Phc1-KO#2 4d	1.23341	2.90173	1.52017	1.8851	0.51501	0.160811	0.00885

## Sheet: Figure 4C,F,I
	WT			KO
Fig4C	Nanog	DAPI	%	Nanog	DAPI	%		p-value
	57	168	33.9286	92	177	51.9774		0.00705506
	73	187	39.0374	97	183	53.0055
	58	156	37.1795	83	198	41.9192
	63	166	37.9518	98	169	57.9882
Fig4F	Pax6	DAPI	%	Pax6	DAPI	%
	36	173	20.8092	17	178	9.55056		0.00288667
	32	187	17.1123	12	169	7.10059
	42	138	30.4348	8	183	4.37158
	38	188	20.2128	15	188	7.97872
Fig4I	Gata4	DAPI	%	Gata4	DAPI	%
	37	178	20.7865	45	198	22.7273		0.468326
	41	163	25.1534	38	167	22.7545
	56	178	31.4607	35	183	19.1257
	39	187	20.8556	48	192	25

## Sheet: Figure 4K
						compare between 7d
		n=	1	2	3	p-value
	Nanog	Wild-type 0d	1	1	1
		Wild-type 7d	0.0629347	0.0778087	0.113758
		Phc1-KO#2 7d	0.25349	0.43067	0.178854	0.0562449
	Msgn1	Wild-type 0d	1	1	1
		Wild-type 7d	2.71592	2.17401	2.85547
		Phc1-KO#2 7d	2.26236	3.95083	1.76748	0.915329
	Tbx6	Wild-type 0d	1	1	1
		Wild-type 7d	6.66508	6.01287	4.42733
		Phc1-KO#2 7d	5.85634	6.58266	9.02256	0.280804
	Phc1	Wild-type 0d	1	1	1
		Wild-type 7d	2.253	2.337	1.526
		Phc1-KO#2 7d	0.0039	0.0024	0.0009	0.00138309
	Phc2	Wild-type 0d	1	1	1
		Wild-type 7d	2.078	2.69	6.069
		Phc1-KO#2 7d	4.05	2.601	3.04	0.785566
	Phc3	Wild-type 0d	1	1	1
		Wild-type 7d	1.074	1.216	0.842
		Phc1-KO#2 7d	1.1059	1.3023	1.2103	0.2574

## Sheet: Figure 4M
						compare between 5d
		n=	1	2	3	p-value
	Nanog	Wild-type 0d	1	1	1
		Wild-type 5d	0.0872005	0.0960448	0.0562896
		Phc1-KO#2 5d	0.153759	0.334101	0.15076	0.0977244
	Gata6	Wild-type 0d	1	1	1
		Wild-type 5d	1.90348	2.76013	2.45596
		Phc1-KO#2 5d	4.44501	3.49742	7.53355	0.0887211
	Sox17	Wild-type 0d	1	1	1
		Wild-type 5d	9.3859	20.1067	8.33073
		Phc1-KO#2 5d	10.7947	13.4935	16.001	0.849121
	FoxA2	Wild-type 0d	1	1	1
		Wild-type 5d	3.05562	1.05316	1.72004
		Phc1-KO#2 5d	3.02813	2.27392	2.78933	0.296933
	Phc1	Wild-type 0d	1	1	1
		Wild-type 5d	1.87	2.717	1.952
		Phc1-KO#2 5d	0.0008	0.0068	0.0003	0.00127977
	Phc2	Wild-type 0d	1	1	1
		Wild-type 5d	0.976	1.859	0.966
		Phc1-KO#2 5d	1.865	2.946	1.203	0.277909
	Phc3	Wild-type 0d	1	1	1
		Wild-type 5d	0.716	0.962	0.694
		Phc1-KO#2 5d	0.465	1.0332	0.7679	0.858166

## Sheet: Figure S1D
		n=	1	2	3	p-value
	Pax6	Wild-type 0d	1	1	1
		Phc1-KO#2 0d	14.522	40.4799	19.1872	0.0411384
	Sox1	Wild-type 0d	1	1	1
		Phc1-KO#2 0d	4.26857	8.37162	4.17921	0.0290726
	Nanog	Wild-type 0d	1	1	1
		Phc1-KO#2 0d	1.94774	2.34428	2.51091	0.00161679

## Sheet: Figure S3A
						p-value
	HoxA1	Wild-type 0d	1	1	1
		Phc1-KO#2 0d	2.532	1.796	1.815	0.0124
	HoxA3	Wild-type 0d	1	1	1
		Phc1-KO#2 0d	3.945	4.287	1.946	0.03056
	HoxB3	Wild-type 0d	1	1	1
		Phc1-KO#2 0d	0.79	1.385	1.416	0.38823
	Foxg1	Wild-type 0d	1	1	1
		Phc1-KO#2 0d	1.424	1.387	1.491	0.00014
	Gata6	Wild-type 0d	1	1	1
		Phc1-KO#2 0d	1.32	0.865	0.909	0.8392
	Pou5f1	Wild-type 0d	1	1	1
		Phc1-KO#2 0d	0.934	0.901	0.582	0.159
	Sox2	Wild-type 0d	1	1	1
		Phc1-KO#2 0d	1.101	0.81	1.169	0.819
*	Nanog, Klf4, Zfp42
	Wild-type 0d and Phc1-KO#2 0d dataset same as Figure 3E

[truncated: 4 more sheets: Figure S3D,G,J, Figure S4B, Figure S4C, Figure S5N]
